# Supplementary material for: Restricting the induction of NGF in ovarian stroma engenders selective follicular activation through the mTOR signaling pathway
Source: Cell Death Dis. 2017 May 25;8(5):e2817–. doi: 10.1038/cddis.2017.168 (PMC5520698; doi:10.1038/cddis.2017.168)
Supplement: Supplementary Table S1 [file cddis2017168x2.xlsx]

## Sheet: Sheet1
Table S1. Summary of RNA-seq datasets
Sample	T_CtrlC	T_CtrlT	P_CtrlC	P_CtrlT
total_read	118253374	96229916	47656018	47441958
mapped_reads	109404140(92.52)	90474890(94.02%)	42880378(89.99%)	44557046(93.92%)
unmapped_reads	8849234(7.48%)	5755026(5.98%)	4775640(10.02)	2884912(6.08%)
multi_map_reads	4397171(3.72%)	3857644(4.01%)	1201287(2.52%)	1449692(3.06%)
Exon_read	51,485,465(74.31%)	41,743,056(71.44%)	24,498,701(84.84%)	25,608,665(85.75%)
Intron_read	14,628,999(21.11%)	13,954,919(23.88%)	3,121,112(10.81%)	2,894,371(9.69%)
Intergenic_read	3,170,843(4.58%)	2,735,663(4.68%)	1,255,741(4.35%)	1,362,358(4.56%)
