# Supplementary material for: Restricting the induction of NGF in ovarian stroma engenders selective follicular activation through the mTOR signaling pathway
Source: Cell Death Dis. 2017 May 25;8(5):e2817–. doi: 10.1038/cddis.2017.168 (PMC5520698; doi:10.1038/cddis.2017.168)
Supplement: Supplementary Table S2 [file cddis2017168x3.xlsx]

## Sheet: legend
Table S2. Comparison of polysome and total RNA expression profiles. The tab _FPKM shows all the protein coding genes detected in each sample. tab_Total RNA_DGE shows differentially expressed genes in total RNA-seq. tab_Polysome_associated RNA_DGE shows differentially expressed genes in polysome fractions. Differentially expression analysis was performed using DE-Seq.

## Sheet: FPKM
GeneID	T_CtrlC	T_CtrlT	P_CtrlC	P_CtrlT	GeneName	Biotype
ENSMUSG00000000001	61.8249	73.7628	48.7661	58.6537	Gnai3	protein_coding
ENSMUSG00000000028	7.28019	6.43914	8.30149	8.73425	Cdc45	protein_coding
ENSMUSG00000000037	1.25833	1.28709	1.03125	0.768081	Scml2	protein_coding
ENSMUSG00000000056	9.24489	8.40367	9.27059	11.2507	Narf	protein_coding
ENSMUSG00000000058	5.43766	4.77264	8.55118	5.914	Cav2	protein_coding
ENSMUSG00000000078	21.9312	33.0474	29.5129	35.7112	Klf6	protein_coding
ENSMUSG00000000085	2.52756	2.98028	7.0301	8.3651	Scmh1	protein_coding
ENSMUSG00000000088	18.5286	26.0052	63.1926	51.4518	Cox5a	protein_coding
ENSMUSG00000000093	5.6716	4.32797	8.69849	6.26824	Tbx2	protein_coding
ENSMUSG00000000094	0.346834	0.468879	0.469047	0.362945	Tbx4	protein_coding
ENSMUSG00000000120	2.22325	1.14608	2.40394	1.37053	Ngfr	protein_coding
ENSMUSG00000000126	0.966369	0.752106	1.01723	0.725468	Wnt9a	protein_coding
ENSMUSG00000000127	14.9272	15.4869	7.17188	7.71881	Fer	protein_coding
ENSMUSG00000000131	8.79854	11.5804	10.8718	13.9017	Xpo6	protein_coding
ENSMUSG00000000134	3.25117	3.78336	8.21976	11.6916	Tfe3	protein_coding
ENSMUSG00000000142	5.50521	5.05349	3.41571	2.9583	Axin2	protein_coding
ENSMUSG00000000148	3.31861	3.42012	3.52378	3.61757	Brat1	protein_coding
ENSMUSG00000000149	16.125	17.9704	20.4409	21.0055	Gna12	protein_coding
ENSMUSG00000000167	0.737008	0.762915	1.16403	0.810847	Pih1d2	protein_coding
ENSMUSG00000000168	26.4222	28.492	21.4796	21.4081	Dlat	protein_coding
ENSMUSG00000000171	40.3739	43.3783	78.2403	70.3279	Sdhd	protein_coding
ENSMUSG00000000184	38.4953	36.6322	42.4485	52.1576	Ccnd2	protein_coding
ENSMUSG00000000194	11.3725	10.9398	5.33752	6.67514	Gpr107	protein_coding
ENSMUSG00000000197	0.540904	0.299533	0.0432679	0.0905162	Nalcn	protein_coding
ENSMUSG00000000204	1.39593	5.87647	3.40576	3.46838	Slfn4	protein_coding
ENSMUSG00000000214	0.539299	0.636733	0.414351	0.476751	Th	protein_coding
ENSMUSG00000000215	0	0	0.138205	0	Ins2	protein_coding
ENSMUSG00000000223	0.465287	0.40948	0.696962	0.592971	Drp2	protein_coding
ENSMUSG00000000244	0.213365	0.219782	0.0589602	0.150754	Tspan32	protein_coding
ENSMUSG00000000248	0.127843	0.127926	0.0300284	0.0191948	Clec2g	protein_coding
ENSMUSG00000000253	4.13299	5.51208	16.394	12.8506	Gmpr	protein_coding
ENSMUSG00000000266	3.06905	3.48981	2.89039	2.80447	Mid2	protein_coding
ENSMUSG00000000275	29.0854	22.3835	11.3716	12.7736	Trim25	protein_coding
ENSMUSG00000000276	1.68205	2.08082	0.944338	1.01744	Dgke	protein_coding
ENSMUSG00000000278	79.7343	78.5534	162.14	173.444	Scpep1	protein_coding
ENSMUSG00000000282	5.46693	5.25337	6.66546	6.70422	Mnt	protein_coding
ENSMUSG00000000290	2.66642	6.90964	3.23697	4.58082	Itgb2	protein_coding
ENSMUSG00000000295	6.44814	5.92905	11.5008	8.80201	Hddc2	protein_coding
ENSMUSG00000000296	32.6698	30.0184	41.2618	47.9925	Tpd52l1	protein_coding
ENSMUSG00000000301	1.17791	1.50875	2.43418	2.14266	Pemt	protein_coding
ENSMUSG00000000303	0.830974	1.82463	0.587385	0.880005	Cdh1	protein_coding
ENSMUSG00000000305	0.0825251	0.123868	0.135687	0.11895	Cdh4	protein_coding
ENSMUSG00000000308	0.506004	0.280632	0.594264	0.322527	Ckmt1	protein_coding
ENSMUSG00000000317	3.07245	2.41242	0.775102	1.35651	Bcl6b	protein_coding
ENSMUSG00000000318	1.40974	0.796832	1.08123	0.851588	Clec10a	protein_coding
ENSMUSG00000000320	1.22212	0.933966	0.918038	1.07074	Alox12	protein_coding
ENSMUSG00000000325	0.337514	0.394329	0.130676	0.20465	Arvcf	protein_coding
ENSMUSG00000000326	0	0.023544	0.0331593	0.137775	Comt	protein_coding
ENSMUSG00000000339	5.69764	5.95341	9.86969	7.82191	Rtca	protein_coding
ENSMUSG00000000340	16.3433	16.2508	17.9755	15.9084	Dbt	protein_coding
ENSMUSG00000000346	63.5161	62.5271	181.391	218.583	Dazap2	protein_coding
ENSMUSG00000000355	21.9263	20.7755	27.2739	22.1541	Mcts1	protein_coding
ENSMUSG00000000359	6.05143	6.21433	4.11489	4.60514	Rem1	protein_coding
ENSMUSG00000000365	0.969769	0.770063	0.342492	0.20329	Rnf17	protein_coding
ENSMUSG00000000374	13.5601	16.2171	10.5892	13.1939	Trappc10	protein_coding
ENSMUSG00000000378	16.4034	9.6022	8.61885	8.85692	Ccm2	protein_coding
ENSMUSG00000000384	3.87172	6.10488	10.4571	10.7526	Tbrg4	protein_coding
ENSMUSG00000000385	0.109381	0.14625	0.0177186	0.00849455	Tmprss2	protein_coding
ENSMUSG00000000386	0.235293	0.261605	0.422176	0.220798	Mx1	protein_coding
ENSMUSG00000000392	0.944864	0.765961	0.395429	0.260665	Fap	protein_coding
ENSMUSG00000000394	0.0478513	0.159607	0.0187326	0.359227	Gcg	protein_coding
ENSMUSG00000000399	52.5358	58.2605	71.7656	60.5699	Ndufa9	protein_coding
ENSMUSG00000000402	3.10653	1.69757	6.01336	4.1085	Egfl6	protein_coding
ENSMUSG00000000409	0.992575	1.2059	1.6339	2.22626	Lck	protein_coding
ENSMUSG00000000411	0	0.0232865	0.131187	0.0209643	Tssk3	protein_coding
ENSMUSG00000000416	0.332354	0.311363	0.673192	0.309102	Cttnbp2	protein_coding
ENSMUSG00000000420	45.9824	43.0547	28.0118	29.6981	Galnt1	protein_coding
ENSMUSG00000000435	0.223084	0.279035	1.89443	1.0306	Myf5	protein_coding
ENSMUSG00000000439	20.8033	18.7423	12.9187	13.501	Mkrn2	protein_coding
ENSMUSG00000000440	36.5617	32.9616	34.5458	32.285	Pparg	protein_coding
ENSMUSG00000000441	25.8167	28.6754	29.0069	31.5323	Raf1	protein_coding
ENSMUSG00000000486	0.352822	0.311089	3.38283	3.23053	41152	protein_coding
ENSMUSG00000000489	6.23515	7.41081	8.06601	9.14094	Pdgfb	protein_coding
ENSMUSG00000000530	4.54529	3.81232	4.81643	4.98306	Acvrl1	protein_coding
ENSMUSG00000000531	13.5131	10.2613	16.892	14.8102	Grasp	protein_coding
ENSMUSG00000000532	7.9415	7.02075	4.21556	5.19512	Acvr1b	protein_coding
ENSMUSG00000000538	7.70857	7.99923	13.5462	13.3712	Tom1l2	protein_coding
ENSMUSG00000000552	0.884131	0.696053	7.86699	7.75395	Zfp385a	protein_coding
ENSMUSG00000000555	6.71526	16.6254	9.92532	18.1448	Itga5	protein_coding
ENSMUSG00000000561	8.58115	12.1914	15.0463	19.7461	Wdr77	protein_coding
ENSMUSG00000000562	0.0377654	0.194853	0.0443525	0.12758	Adora3	protein_coding
ENSMUSG00000000563	62.8344	63.4036	86.7205	82.8692	Atp5f1	protein_coding
ENSMUSG00000000567	0.368831	0.497378	0.906937	1.33685	Sox9	protein_coding
ENSMUSG00000000568	17.5478	12.4332	77.1225	70.6862	Hnrnpd	protein_coding
ENSMUSG00000000579	4.05683	4.45088	11.9519	2.1314	Dynlt1c	protein_coding
ENSMUSG00000000581	7.83793	9.37101	14.326	9.69258	C1d	protein_coding
ENSMUSG00000000594	430.677	431.965	479.866	499.389	Gm2a	protein_coding
ENSMUSG00000000600	12.0738	13.2267	8.86321	8.64228	Krit1	protein_coding
ENSMUSG00000000605	16.8314	17.3449	23.4382	22.5846	Clcn4-2	protein_coding
ENSMUSG00000000627	0.099736	0.93998	0.0653762	0.611176	Sema4f	protein_coding
ENSMUSG00000000628	6.10819	9.23812	4.44482	5.32729	Hk2	protein_coding
ENSMUSG00000000631	6.07051	4.53397	4.04809	3.82006	Myo18a	protein_coding
ENSMUSG00000000632	0.72162	0.381674	0.731261	0.863674	Sez6	protein_coding
ENSMUSG00000000673	0.175507	0.14635	0.229022	0.0439186	Haao	protein_coding
ENSMUSG00000000682	2.98125	4.09308	7.68625	7.93499	Cd52	protein_coding
ENSMUSG00000000686	0.188441	0.191509	0.267416	0.0530496	Abhd15	protein_coding
ENSMUSG00000000690	0.706285	0.301658	0.593448	0.336237	Hoxb6	protein_coding
ENSMUSG00000000693	4.19977	2.82013	4.33537	3.81154	Loxl3	protein_coding
ENSMUSG00000000701	0.412838	0.473349	0.538719	0.619848	Tcl1b5	protein_coding
ENSMUSG00000000706	0.0575602	0.238726	0.0426948	0.0409371	Btn1a1	protein_coding
ENSMUSG00000000708	18.5567	21.3062	14.2146	14.6935	Kat2b	protein_coding
ENSMUSG00000000711	40.5959	41.4572	47.5664	60.0677	Rab5b	protein_coding
ENSMUSG00000000724	0.179397	0.402035	0	0	Cryba1	protein_coding
ENSMUSG00000000730	0.378823	0.394031	0.393384	0.763358	Dnmt3l	protein_coding
ENSMUSG00000000731	0.0373803	0.066237	0.204868	0.182403	Aire	protein_coding
ENSMUSG00000000732	7.21556	6.66756	11.0179	11.4016	Icosl	protein_coding
ENSMUSG00000000738	13.0615	11.7825	13.3784	10.7709	Spg7	protein_coding
ENSMUSG00000000739	2.04662	1.90094	3.9346	2.84468	Sult5a1	protein_coding
ENSMUSG00000000740	127.716	156.688	213.302	190.464	Rpl13	protein_coding
ENSMUSG00000000743	10.2849	12.8461	20.7924	18.4712	Chmp1a	protein_coding
ENSMUSG00000000751	19.2673	17.8958	15.0168	13.9126	Rpa1	protein_coding
ENSMUSG00000000753	29.2849	25.757	50.2546	48.6976	Serpinf1	protein_coding
ENSMUSG00000000759	9.12118	8.30746	8.2999	7.65128	Tubgcp3	protein_coding
ENSMUSG00000000776	32.9872	32.3366	28.8042	31.5514	Polr3d	protein_coding
ENSMUSG00000000782	10.0767	9.35645	32.6882	37.0466	Tcf7	protein_coding
ENSMUSG00000000787	143.059	155.823	89.7349	98.1686	Ddx3x	protein_coding
ENSMUSG00000000791	0.182478	0.124497	0.136377	0.0747213	Il12rb1	protein_coding
ENSMUSG00000000794	0.181819	0.401616	0	0.060987	Kcnn3	protein_coding
ENSMUSG00000000804	18.6652	21.6273	10.0066	10.2306	Usp32	protein_coding
ENSMUSG00000000805	0.0666656	0.0985469	0.256234	0.313931	Car4	protein_coding
ENSMUSG00000000811	7.25149	8.87053	8.73343	8.57259	Txnrd3	protein_coding
ENSMUSG00000000817	0.116995	0.0924238	0.13017	0.0138678	Fasl	protein_coding
ENSMUSG00000000823	6.33365	6.43841	5.94661	5.64662	Znf512b	protein_coding
ENSMUSG00000000826	16.3567	19.0123	16.8007	20.0147	Dnajc5	protein_coding
ENSMUSG00000000827	17.3941	19.0315	33.3624	29.4681	Tpd52l2	protein_coding
ENSMUSG00000000838	12.3256	11.3163	9.76998	9.53536	Fmr1	protein_coding
ENSMUSG00000000861	1.85123	2.06554	4.15708	3.8678	Bcl11a	protein_coding
ENSMUSG00000000869	1.69936	1.62758	3.64942	2.93056	Il4	protein_coding
ENSMUSG00000000876	9.86409	7.39423	12.1239	10.0736	Pxmp4	protein_coding
ENSMUSG00000000881	9.41943	7.48992	8.644	9.61975	Dlg3	protein_coding
ENSMUSG00000000884	0.689603	0.90551	1.53912	1.81086	Gnb1l	protein_coding
ENSMUSG00000000889	0.12393	0	0.114358	0.0199363	Dbh	protein_coding
ENSMUSG00000000901	32.7801	33.2717	61.9467	51.9888	Mmp11	protein_coding
ENSMUSG00000000902	14.1567	14.5011	25.0466	23.4775	Smarcb1	protein_coding
ENSMUSG00000000903	0.610313	0.607237	1.46611	1.46823	Vpreb3	protein_coding
ENSMUSG00000000915	7.89823	6.79582	4.98763	5.18304	Hip1r	protein_coding
ENSMUSG00000000916	3.02994	3.16376	3.88354	3.79199	Nsun5	protein_coding
ENSMUSG00000000934	6.36759	6.54713	13.0741	11.7603	Top1mt	protein_coding
ENSMUSG00000000938	0.306073	0.0957095	0.0171171	0.106681	Hoxa10	protein_coding
ENSMUSG00000000942	0.433543	0.467482	0.807639	0.858562	Hoxa4	protein_coding
ENSMUSG00000000948	4.21632	2.98205	12.7164	10.515	Snrpn	protein_coding
ENSMUSG00000000957	60.6805	57.7884	66.5769	68.4651	Mmp14	protein_coding
ENSMUSG00000000958	2.39746	2.73436	4.58602	5.09876	Slc7a7	protein_coding
ENSMUSG00000000959	34.1415	30.9182	53.996	50.1634	Oxa1l	protein_coding
ENSMUSG00000000976	5.08785	5.82992	4.97905	5.815	Heatr6	protein_coding
ENSMUSG00000000982	0.917733	3.96903	1.97294	2.34712	Ccl3	protein_coding
ENSMUSG00000000983	0.0390655	0.122158	0	0.0219953	Wfdc18	protein_coding
ENSMUSG00000001016	68.0113	65.6185	62.1007	64.6715	Ilf2	protein_coding
ENSMUSG00000001017	40.7867	35.4656	44.9538	43.2285	Chtop	protein_coding
ENSMUSG00000001018	35.5108	33.0867	50.7545	56.3871	Snapin	protein_coding
ENSMUSG00000001020	91.1789	78.3504	225.227	143.68	S100a4	protein_coding
ENSMUSG00000001021	0.401628	0.313975	0.589602	0.904526	S100a3	protein_coding
ENSMUSG00000001025	84.1339	118.356	334.514	235.462	S100a6	protein_coding
ENSMUSG00000001029	3.27912	4.49292	3.89517	4.25628	Icam2	protein_coding
ENSMUSG00000001034	7.29433	5.9186	9.01885	9.89338	Mapk7	protein_coding
ENSMUSG00000001036	18.1938	16.2289	19.9888	23.0668	Epn2	protein_coding
ENSMUSG00000001039	8.95306	4.97713	11.4195	7.69822	B9d1	protein_coding
ENSMUSG00000001052	9.04904	11.3681	12.3801	13.796	Sec24b	protein_coding
ENSMUSG00000001053	2.97874	3.69305	6.06305	5.53801	N4bp3	protein_coding
ENSMUSG00000001054	12.3671	18.7723	29.0355	26.4493	Rmnd5b	protein_coding
ENSMUSG00000001056	63.6297	63.2676	110.139	91.6486	Nhp2	protein_coding
ENSMUSG00000001062	2.16657	2.11707	3.19349	2.71832	Vps9d1	protein_coding
ENSMUSG00000001065	2.8764	3.07499	3.93227	2.75136	Zfp276	protein_coding
ENSMUSG00000001082	6.93164	7.91739	12.5492	12.2665	Mfsd10	protein_coding
ENSMUSG00000001089	12.4863	14.6131	5.25436	6.85743	Luzp1	protein_coding
ENSMUSG00000001098	10.5809	11.183	6.85481	8.06487	Kctd10	protein_coding
ENSMUSG00000001100	28.5858	23.9013	37.1377	33.1758	Poldip2	protein_coding
ENSMUSG00000001103	0.316094	0.669936	0.412475	0.415269	Sebox	protein_coding
ENSMUSG00000001105	28.635	28.3701	58.9459	62.7306	Ift20	protein_coding
ENSMUSG00000001119	125.083	99.9442	86.7708	79.8902	Col6a1	protein_coding
ENSMUSG00000001120	3.02241	2.90648	4.42745	4.81242	Pcbp3	protein_coding
ENSMUSG00000001123	5.61459	6.9879	18.0203	19.0238	Lgals9	protein_coding
ENSMUSG00000001127	8.09147	7.59863	11.7277	9.96901	Araf	protein_coding
ENSMUSG00000001128	9.22449	14.6372	14.3479	11.0985	Cfp	protein_coding
ENSMUSG00000001131	59.8164	169.844	160.386	335.096	Timp1	protein_coding
ENSMUSG00000001134	7.2115	7.42893	15.641	14.113	Uxt	protein_coding
ENSMUSG00000001138	5.0421	4.3144	6.29922	6.89445	Cnnm3	protein_coding
ENSMUSG00000001143	4.72028	2.87377	4.771	4.8342	Lman2l	protein_coding
ENSMUSG00000001150	8.89422	9.45761	5.48591	4.60833	Mcm3ap	protein_coding
ENSMUSG00000001151	16.9023	13.8196	11.7026	10.5338	Pcnt	protein_coding
ENSMUSG00000001156	4.56204	5.37696	4.79047	5.85381	Mxd1	protein_coding
ENSMUSG00000001157	9.27205	7.74599	11.259	10.0514	Gmcl1	protein_coding
ENSMUSG00000001158	66.3584	33.5093	89.7087	68.779	Snrnp27	protein_coding
ENSMUSG00000001166	7.44624	6.78551	4.37543	5.17717	Oas1c	protein_coding
ENSMUSG00000001168	3.81363	3.11322	2.44001	1.91561	Oas1h	protein_coding
ENSMUSG00000001173	6.22628	6.75882	9.86577	9.32382	Ocrl	protein_coding
ENSMUSG00000001175	152.637	169.555	288.014	315.603	Calm1	protein_coding
ENSMUSG00000001211	15.1056	14.39	18.1356	18.0937	Agpat3	protein_coding
ENSMUSG00000001227	1.65677	1.67133	1.11186	1.36297	Sema6b	protein_coding
ENSMUSG00000001228	16.3883	16.6495	12.9648	11.6435	Uhrf1	protein_coding
ENSMUSG00000001229	7.26307	9.20787	15.369	15.8604	Dpp9	protein_coding
ENSMUSG00000001240	6.0026	8.15372	13.599	17.0061	Ramp2	protein_coding
ENSMUSG00000001247	5.93274	5.51568	4.94638	4.44555	Lsr	protein_coding
ENSMUSG00000001248	17.9768	22.1522	33.0872	24.6539	Gramd1a	protein_coding
ENSMUSG00000001249	0.017928	0.0762433	0.193707	0.0242259	Hpn	protein_coding
ENSMUSG00000001270	30.9886	32.7006	56.3327	42.0851	Ckb	protein_coding
ENSMUSG00000001280	24.6601	27.4329	9.27839	11.6749	Sp1	protein_coding
ENSMUSG00000001281	0.938255	0.939948	0.703998	0.635883	Itgb7	protein_coding
ENSMUSG00000001285	6.31413	6.6677	14.0378	10.998	Myg1	protein_coding
ENSMUSG00000001288	5.83715	5.33531	10.4617	9.97224	Rarg	protein_coding
ENSMUSG00000001289	99.5678	116.308	158.142	129.051	Pfdn5	protein_coding
ENSMUSG00000001300	4.21874	4.86668	3.87047	5.62254	Efnb2	protein_coding
ENSMUSG00000001305	7.63676	9.67635	14.6369	15.9398	Rrp15	protein_coding
ENSMUSG00000001313	22.6384	11.4883	25.3847	20.0381	Rnd2	protein_coding
ENSMUSG00000001323	4.06572	4.00364	4.60917	5.16089	Srr	protein_coding
ENSMUSG00000001333	0.432969	0.453036	0.537825	0.61882	Sync	protein_coding
ENSMUSG00000001334	10.1943	8.88374	18.688	17.9963	Fndc5	protein_coding
ENSMUSG00000001348	3.20048	2.18188	3.83685	3.32931	Acp5	protein_coding
ENSMUSG00000001349	9.82683	7.74117	16.3569	14.4823	Cnn1	protein_coding
ENSMUSG00000001366	12.9517	14.3942	20.9876	21.2824	Fbxo9	protein_coding
ENSMUSG00000001376	5.73804	6.40621	2.99976	3.07071	Ccdc132	protein_coding
ENSMUSG00000001379	2.46856	2.48027	3.38119	2.72119	Apbb3	protein_coding
ENSMUSG00000001380	31.1696	36.347	42.5501	37.3546	Hars	protein_coding
ENSMUSG00000001383	46.4985	34.9307	85.9185	70.8368	Zmat2	protein_coding
ENSMUSG00000001403	8.46421	7.37142	23.767	30.6633	Ube2c	protein_coding
ENSMUSG00000001415	13.3216	16.6393	17.0172	19.2613	Smg5	protein_coding
ENSMUSG00000001416	62.5707	79.4622	49.3717	47.94	Cct3	protein_coding
ENSMUSG00000001417	0.0996849	0.0984368	0.271115	0.0827124	Rhbg	protein_coding
ENSMUSG00000001418	8.07543	6.92794	18.7627	17.0518	0610031J06Rik	protein_coding
ENSMUSG00000001419	6.37257	7.36327	13.2053	16.4682	Mef2d	protein_coding
ENSMUSG00000001420	0.120669	0.0670818	0.0209951	0.110719	Tmem79	protein_coding
ENSMUSG00000001424	22.6332	21.424	11.264	12.8795	Snd1	protein_coding
ENSMUSG00000001435	18.1313	17.752	6.6289	7.5561	Col18a1	protein_coding
ENSMUSG00000001436	1.58045	2.51598	2.32618	2.47888	Slc19a1	protein_coding
ENSMUSG00000001440	126.986	91.2699	49.0676	64.0887	Kpnb1	protein_coding
ENSMUSG00000001441	15.928	15.2591	22.1841	22.198	Npepps	protein_coding
ENSMUSG00000001444	0.105357	0.0599008	0.303712	0.107855	Tbx21	protein_coding
ENSMUSG00000001445	24.7159	27.4507	40.6033	43.8021	Mrpl10	protein_coding
ENSMUSG00000001467	58.8354	62.5168	27.1768	26.7904	Cyp51	protein_coding
ENSMUSG00000001472	71.3253	70.1228	80.2353	83.9881	Tcf25	protein_coding
ENSMUSG00000001473	40.6411	58.2646	56.3552	85.5887	Tubb6	protein_coding
ENSMUSG00000001482	6.91355	5.60183	9.77561	9.37315	Def8	protein_coding
ENSMUSG00000001493	1.63109	1.46491	3.45434	3.25191	Meox1	protein_coding
ENSMUSG00000001496	0.213815	0.104879	0.334813	0.387124	Nkx2-1	protein_coding
ENSMUSG00000001506	30.4346	33.7125	62.8384	66.6421	Col1a1	protein_coding
ENSMUSG00000001507	4.34448	5.562	3.94065	4.28126	Itga3	protein_coding
ENSMUSG00000001508	0	0.257694	0.193566	0.0773322	Sgca	protein_coding
ENSMUSG00000001517	3.89653	2.71881	6.42905	6.82815	Foxm1	protein_coding
ENSMUSG00000001518	1.44089	2.25799	3.44517	3.29274	Itfg2	protein_coding
ENSMUSG00000001520	2.21628	2.23012	4.01693	2.39884	Nrip2	protein_coding
ENSMUSG00000001521	5.77976	5.2753	10.9875	13.7013	Tulp3	protein_coding
ENSMUSG00000001524	2.97425	3.34684	5.61757	3.96885	Gtf2h4	protein_coding
ENSMUSG00000001525	208.114	228.992	211.625	230.095	Tubb5	protein_coding
ENSMUSG00000001542	7.59265	6.41983	8.90164	10.6101	Ell2	protein_coding
ENSMUSG00000001552	9.8989	10.4157	8.07067	8.58063	Jup	protein_coding
ENSMUSG00000001555	30.845	29.2227	36.2155	41.7554	Fkbp10	protein_coding
ENSMUSG00000001558	0.435577	0.406893	0.569831	0.223515	Klhl10	protein_coding
ENSMUSG00000001569	12.6793	12.0444	11.2632	10.9091	Nom1	protein_coding
ENSMUSG00000001576	20.9748	23.7354	20.2702	26.0196	Ergic1	protein_coding
ENSMUSG00000001583	0.128849	0.0447682	0	0.0644861	Tnk1	protein_coding
ENSMUSG00000001588	0.168539	0.137485	0.040161	0.0385076	Acap1	protein_coding
ENSMUSG00000001604	5.54897	3.10841	4.69773	3.85263	Tcea3	protein_coding
ENSMUSG00000001627	6.89514	11.2602	7.95928	9.23029	Ifrd1	protein_coding
ENSMUSG00000001630	6.40192	6.33824	4.63482	4.11525	Stk38l	protein_coding
ENSMUSG00000001632	8.68511	7.22525	5.81905	5.87125	Brpf1	protein_coding
ENSMUSG00000001642	25.0175	29.1435	45.0786	47.0163	Akr1b3	protein_coding
ENSMUSG00000001657	5.93416	4.06454	20.1955	20.6714	Hoxc8	protein_coding
ENSMUSG00000001661	7.64806	6.43905	18.2326	16.2271	Hoxc6	protein_coding
ENSMUSG00000001663	10.2307	7.48093	34.0673	22.1804	Gstt1	protein_coding
ENSMUSG00000001665	0.653124	0.607026	1.98153	1.48115	Gstt3	protein_coding
ENSMUSG00000001666	3.23693	2.21718	15.8216	18.9541	Ddt	protein_coding
ENSMUSG00000001674	21.0084	26.3614	31.8074	35.0369	Ddx18	protein_coding
ENSMUSG00000001687	31.4934	32.9404	36.9027	33.1305	Ubl3	protein_coding
ENSMUSG00000001700	7.13983	4.39377	5.58655	6.17034	Gramd3	protein_coding
ENSMUSG00000001707	22.9178	25.7487	37.6407	40.7455	Eef1e1	protein_coding
ENSMUSG00000001729	29.1449	32.1633	64.7554	75.022	Akt1	protein_coding
ENSMUSG00000001739	1.44169	1.81029	1.29128	1.86981	Cldn15	protein_coding
ENSMUSG00000001741	0.726263	0.58914	0.328329	0.345608	Il16	protein_coding
ENSMUSG00000001750	3.36391	3.7475	4.89606	3.61392	Tcirg1	protein_coding
ENSMUSG00000001751	26.7347	22.6185	31.1136	30.0346	Naglu	protein_coding
ENSMUSG00000001755	12.0396	14.7006	22.0319	17.6898	Coasy	protein_coding
ENSMUSG00000001761	29.6503	30.0157	33.089	36.3921	Smo	protein_coding
ENSMUSG00000001763	0.334858	0.327041	0.474073	0.501044	Tspan33	protein_coding
ENSMUSG00000001767	15.9786	16.2642	11.5761	10.1012	Crnkl1	protein_coding
ENSMUSG00000001768	15.7704	13.4541	15.1621	12.6542	Rin2	protein_coding
ENSMUSG00000001774	30.9573	29.5228	35.9953	28.8179	Chordc1	protein_coding
ENSMUSG00000001783	39.2898	38.874	35.1891	34.8179	Rtcb	protein_coding
ENSMUSG00000001785	14.071	20.0786	16.3101	17.2604	Pwp1	protein_coding
ENSMUSG00000001786	2.39263	2.74192	3.72247	3.97738	Fbxo7	protein_coding
ENSMUSG00000001794	123.449	86.3983	193.804	180.944	Capns1	protein_coding
ENSMUSG00000001802	1.44408	1.87474	3.60622	2.87657	Lrp3	protein_coding
ENSMUSG00000001827	19.8981	16.999	30.5573	21.0632	Folr1	protein_coding
ENSMUSG00000001829	6.61656	7.44502	6.19586	5.31903	Clpb	protein_coding
ENSMUSG00000001833	102.878	95.6209	109.013	104.133	41158	protein_coding
ENSMUSG00000001844	5.2544	4.66249	6.17578	6.23072	Zdhhc4	protein_coding
ENSMUSG00000001847	95.9532	91.0665	164.542	231.552	Rac1	protein_coding
ENSMUSG00000001855	4.6678	5.69965	2.41357	3.01708	Nup214	protein_coding
ENSMUSG00000001864	68.6565	52.758	47.9798	46.5534	Aif1l	protein_coding
ENSMUSG00000001865	0.475942	1.70382	0.443312	0.184809	Cpa3	protein_coding
ENSMUSG00000001870	113.879	124.685	28.5927	32.4725	Ltbp1	protein_coding
ENSMUSG00000001891	34.5142	40.4998	40.0875	38.271	Ugp2	protein_coding
ENSMUSG00000001909	5.25271	5.9722	6.808	6.93623	Trmt1	protein_coding
ENSMUSG00000001910	22.9322	23.6755	43.776	49.4624	Nacc1	protein_coding
ENSMUSG00000001911	8.61813	6.65794	30.7733	31.4703	Nfix	protein_coding
ENSMUSG00000001918	7.32501	7.94294	4.68012	6.03061	Slc1a5	protein_coding
ENSMUSG00000001924	74.1947	87.3387	73.0296	74.5279	Uba1	protein_coding
ENSMUSG00000001930	0.948658	0.963929	0.418124	0.347456	Vwf	protein_coding
ENSMUSG00000001942	11.3805	10.4493	7.90762	8.52006	Siae	protein_coding
ENSMUSG00000001943	0.672126	0.738798	0.526241	0.252288	Vsig2	protein_coding
ENSMUSG00000001946	6.94867	7.74017	7.23333	8.68581	Esam	protein_coding
ENSMUSG00000001948	11.6383	7.24618	17.5474	13.9819	Spa17	protein_coding
ENSMUSG00000001962	17.8777	10.0767	29.7111	21.8498	Fam50a	protein_coding
ENSMUSG00000001964	11.2002	12.2862	25.4624	31.973	Emd	protein_coding
ENSMUSG00000001983	7.90885	8.6963	6.92073	6.86864	Taco1	protein_coding
ENSMUSG00000001985	10.623	8.46067	8.78924	9.77015	Grik3	protein_coding
ENSMUSG00000001986	1.66295	1.0385	0.738054	0.530752	Gria3	protein_coding
ENSMUSG00000001988	0.398875	0.0712737	0.053537	0.141165	Npas1	protein_coding
ENSMUSG00000001995	7.8154	8.98649	3.8693	5.23616	Sipa1l2	protein_coding
ENSMUSG00000001998	4.36639	4.63963	2.03693	1.6385	Ap4e1	protein_coding
ENSMUSG00000001999	8.94841	7.89036	12.5401	8.33771	Blvra	protein_coding
ENSMUSG00000002006	1.59066	1.98586	2.79865	2.74426	Pdzd4	protein_coding
ENSMUSG00000002007	0.085596	0.0910045	0.150789	0.0867487	Srpk3	protein_coding
ENSMUSG00000002010	45.4763	45.8356	76.7478	70.3394	Idh3g	protein_coding
ENSMUSG00000002012	1.03372	0.627588	3.54978	2.31447	Pnck	protein_coding
ENSMUSG00000002014	16.8488	21.9892	21.5684	21.7898	Ssr4	protein_coding
ENSMUSG00000002015	109.825	90.7404	124.343	125.982	Bcap31	protein_coding
ENSMUSG00000002017	19.9325	16.8867	26.9568	23.9572	Fam98a	protein_coding
ENSMUSG00000002020	1.28846	1.13997	0.670252	0.390186	Ltbp2	protein_coding
ENSMUSG00000002028	6.89381	7.38014	10.2376	9.7888	Kmt2a	protein_coding
ENSMUSG00000002031	7.15993	8.33143	15.4821	16.6422	Ift46	protein_coding
ENSMUSG00000002032	1.52324	1.08873	3.02817	3.21789	Tmem25	protein_coding
ENSMUSG00000002033	0.289523	0.571062	1.72627	0.702205	Cd3g	protein_coding
ENSMUSG00000002043	8.86611	8.11366	22.3977	17.5228	Trappc6a	protein_coding
ENSMUSG00000002052	26.7184	24.6057	10.2873	10.7451	Supt6	protein_coding
ENSMUSG00000002055	5.90452	5.10646	3.97603	3.45925	Spag5	protein_coding
ENSMUSG00000002058	24.7985	19.9015	41.5567	31.778	Unc119	protein_coding
ENSMUSG00000002059	14.4129	19.6149	37.327	30.716	Rab34	protein_coding
ENSMUSG00000002064	27.5657	31.8036	48.5653	42.2618	Sdf2	protein_coding
ENSMUSG00000002068	2.04998	2.33459	2.41806	2.58061	Ccne1	protein_coding
ENSMUSG00000002076	0.284549	0.551418	0.470677	0.324936	Hsf2bp	protein_coding
ENSMUSG00000002083	2.55151	1.90003	1.71431	1.73728	Bbc3	protein_coding
ENSMUSG00000002100	2.51866	1.89737	3.19327	2.64282	Mybpc3	protein_coding
ENSMUSG00000002102	89.9998	72.3958	77.0782	76.9208	Psmc3	protein_coding
ENSMUSG00000002103	11.1085	11.0352	11.6781	11.7717	Acp2	protein_coding
ENSMUSG00000002104	1.03148	0.76088	4.55052	2.94849	Rapsn	protein_coding
ENSMUSG00000002105	4.74494	4.36479	9.76566	9.07152	Slc39a13	protein_coding
ENSMUSG00000002107	0.77288	0.853873	1.96351	1.90755	Celf2	protein_coding
ENSMUSG00000002108	5.21132	2.0918	3.44962	3.59569	Nr1h3	protein_coding
ENSMUSG00000002109	2.90471	2.15161	2.71068	2.39311	Ddb2	protein_coding
ENSMUSG00000002111	1.50319	2.53827	5.24422	5.66557	Spi1	protein_coding
ENSMUSG00000002129	14.367	15.7664	11.9376	12.0006	Sf3a1	protein_coding
ENSMUSG00000002147	23.543	23.1438	14.9342	17.1235	Stat6	protein_coding
ENSMUSG00000002204	0.226373	0.587017	0.29828	0.484957	Napsa	protein_coding
ENSMUSG00000002205	6.67669	7.58155	15.0321	14.6125	Vrk3	protein_coding
ENSMUSG00000002210	4.34501	3.19242	4.87608	5.1465	Smg9	protein_coding
ENSMUSG00000002221	8.15322	8.16851	10.8135	10.4479	Paxip1	protein_coding
ENSMUSG00000002222	30.231	32.3927	19.4209	20.5915	Rmnd5a	protein_coding
ENSMUSG00000002227	12.2733	11.1449	15.8521	14.2718	Mov10	protein_coding
ENSMUSG00000002228	0.103849	0.26845	0.455329	0.265068	Ppm1j	protein_coding
ENSMUSG00000002233	55.2128	43.891	105.469	117.722	Rhoc	protein_coding
ENSMUSG00000002249	2.00208	1.80954	5.05894	6.05266	Tead3	protein_coding
ENSMUSG00000002250	1.91422	1.80539	5.34226	6.82591	Ppard	protein_coding
ENSMUSG00000002257	1.46813	1.20455	1.46363	1.42464	Def6	protein_coding
ENSMUSG00000002265	5.50823	4.923	3.02062	2.32991	Peg3	protein_coding
ENSMUSG00000002266	0.330517	0.286524	0.26134	0.184251	Zim1	protein_coding
ENSMUSG00000002274	0.540079	0.21825	0.0975818	0.0374258	Metrn	protein_coding
ENSMUSG00000002279	1.43376	1.76902	2.67379	2.32467	Lmf1	protein_coding
ENSMUSG00000002280	3.87408	5.38327	7.19777	6.13695	Narfl	protein_coding
ENSMUSG00000002289	38.9249	46.7282	41.3154	40.6352	Angptl4	protein_coding
ENSMUSG00000002297	5.56673	5.03053	6.05216	6.07661	Dbf4	protein_coding
ENSMUSG00000002307	26.2457	15.9268	16.2904	17.1641	Daxx	protein_coding
ENSMUSG00000002308	11.1565	11.0453	17.146	14.3489	Cd320	protein_coding
ENSMUSG00000002319	12.6505	15.7233	12.9807	14.4481	Ipo4	protein_coding
ENSMUSG00000002320	8.49402	8.07776	8.39594	8.43066	Tm9sf1	protein_coding
ENSMUSG00000002324	0.0607022	0.184393	0.244423	0.380836	Rec8	protein_coding
ENSMUSG00000002325	4.95757	6.10135	4.62457	4.33454	Irf9	protein_coding
ENSMUSG00000002326	10.2548	14.9709	27.5693	23.13	Gmpr2	protein_coding
ENSMUSG00000002329	14.0188	13.8972	22.8672	18.9218	Mdp1	protein_coding
ENSMUSG00000002332	6.00929	8.40202	14.5915	16.3047	Dhrs1	protein_coding
ENSMUSG00000002342	7.21127	5.6278	8.3205	7.39349	Tmem161a	protein_coding
ENSMUSG00000002343	1.91765	2.90117	2.5567	2.73114	Armc6	protein_coding
ENSMUSG00000002345	5.74123	5.13926	9.86	10.2276	2310045N01Rik	protein_coding
ENSMUSG00000002346	3.06618	2.08786	5.45633	5.77769	Slc25a42	protein_coding
ENSMUSG00000002365	41.1118	49.173	29.0079	32.978	Snx9	protein_coding
ENSMUSG00000002372	34.9952	31.5932	35.454	38.1622	Ranbp3	protein_coding
ENSMUSG00000002379	8.48958	8.625	29.0171	31.4226	Ndufa11	protein_coding
ENSMUSG00000002393	2.10499	2.38313	5.40402	3.71524	Nr2f6	protein_coding
ENSMUSG00000002395	20.2062	21.6751	27.275	24.8853	Use1	protein_coding
ENSMUSG00000002396	1.7439	1.59835	1.95784	1.27908	Ocel1	protein_coding
ENSMUSG00000002409	5.57506	4.7945	11.9007	10.8432	Dyrk1b	protein_coding
ENSMUSG00000002413	6.03914	7.68604	3.39585	3.97616	Braf	protein_coding
ENSMUSG00000002416	0.912465	1.21282	2.31729	1.45424	Ndufb2	protein_coding
ENSMUSG00000002428	9.93215	10.3879	6.44571	5.03114	Hltf	protein_coding
ENSMUSG00000002455	35.8067	29.0806	18.486	14.9435	Prpf6	protein_coding
ENSMUSG00000002458	8.58626	10.3521	24.6607	28.7596	Rgs19	protein_coding
ENSMUSG00000002475	5.59919	4.49683	8.31606	4.7596	Abhd3	protein_coding
ENSMUSG00000002477	73.1981	73.8935	216.001	137.121	Snrpd1	protein_coding
ENSMUSG00000002486	3.77777	2.84444	5.34875	3.70705	Tchp	protein_coding
ENSMUSG00000002489	5.17786	5.6254	2.08112	2.8781	Tiam1	protein_coding
ENSMUSG00000002496	8.02449	10.307	11.2076	11.8743	Tsc2	protein_coding
ENSMUSG00000002504	34.536	20.9452	44.9618	40.0552	Slc9a3r2	protein_coding
ENSMUSG00000002524	142.88	127.816	119.308	111.239	Puf60	protein_coding
ENSMUSG00000002546	18.0523	17.9355	17.4737	15.5444	Golga2	protein_coding
ENSMUSG00000002550	25.7833	22.7153	36.2573	37.7787	Uck1	protein_coding
ENSMUSG00000002565	0.309893	0.357799	0.130647	0.340014	Scin	protein_coding
ENSMUSG00000002578	0.145086	0.126784	0.87764	1.05636	Ikzf4	protein_coding
ENSMUSG00000002580	8.75678	8.75845	32.4073	31.0372	Mien1	protein_coding
ENSMUSG00000002602	48.4151	59.7584	53.365	56.7396	Axl	protein_coding
ENSMUSG00000002603	11.3979	9.18204	20.2732	33.3278	Tgfb1	protein_coding
ENSMUSG00000002608	5.05759	4.34728	14.7215	17.0925	Ccdc97	protein_coding
ENSMUSG00000002617	3.32832	3.32848	6.2317	4.89148	Zfp40	protein_coding
ENSMUSG00000002625	14.6712	12.6337	26.5433	17.2127	Akap8l	protein_coding
ENSMUSG00000002635	7.85573	10.2907	15.4724	15.0394	Pdcd2l	protein_coding
ENSMUSG00000002658	92.0929	65.9496	58.6623	55.1689	Gtf2f1	protein_coding
ENSMUSG00000002660	32.8427	32.2515	73.8036	61.2497	Clpp	protein_coding
ENSMUSG00000002661	15.4582	14.5123	31.5222	26.6778	Alkbh7	protein_coding
ENSMUSG00000002664	0.175959	0.597391	2.83407	2.32111	Pspn	protein_coding
ENSMUSG00000002668	0.430263	0.431723	0.188798	0.532426	Dennd1c	protein_coding
ENSMUSG00000002679	15.9086	16.3865	27.7157	21.5861	Med6	protein_coding
ENSMUSG00000002688	4.48152	5.07297	4.50391	3.60111	Prkd1	protein_coding
ENSMUSG00000002699	1.13031	1.61767	2.15908	1.69708	Lcp2	protein_coding
ENSMUSG00000002718	41.3985	46.5895	18.502	18.8293	Cse1l	protein_coding
ENSMUSG00000002728	8.39997	10.2413	18.9673	17.3391	Naa20	protein_coding
ENSMUSG00000002731	19.2179	18.9231	31.7815	24.7966	Prkra	protein_coding
ENSMUSG00000002732	18.2536	15.0137	31.2657	24.7923	Fkbp7	protein_coding
ENSMUSG00000002733	18.0287	20.3002	17.5117	18.8509	Plekha3	protein_coding
ENSMUSG00000002741	22.2607	24.4027	34.9268	37.7334	Ykt6	protein_coding
ENSMUSG00000002748	27.9881	25.9421	14.058	11.6521	Baz1b	protein_coding
ENSMUSG00000002763	6.25567	4.79372	12.2385	8.92119	Pex6	protein_coding
ENSMUSG00000002767	26.2944	31.6282	54.0832	52.4071	Mrpl2	protein_coding
ENSMUSG00000002768	41.362	29.3454	62.5364	59.5465	Mea1	protein_coding
ENSMUSG00000002769	0.0493987	0.222438	0.440914	0.445013	Gnmt	protein_coding
ENSMUSG00000002771	0.552861	0.104237	0.291227	0.306704	Grin2d	protein_coding
ENSMUSG00000002778	51.0951	51.7837	87.9041	83.9843	Kdelr1	protein_coding
ENSMUSG00000002781	4.6383	3.12029	2.9794	2.40918	Tmem143	protein_coding
ENSMUSG00000002797	3.68164	2.95245	7.69517	4.54193	Ggct	protein_coding
ENSMUSG00000002799	3.12129	2.81597	2.11245	2.00562	Jag2	protein_coding
ENSMUSG00000002803	6.56236	5.93135	10.1732	8.34073	Btbd6	protein_coding
ENSMUSG00000002804	9.43581	8.15643	28.1982	24.0256	Nudt14	protein_coding
ENSMUSG00000002808	97.4621	94.1733	68.8284	74.8008	Epdr1	protein_coding
ENSMUSG00000002812	18.7485	20.5671	15.8955	16.2422	Flii	protein_coding
ENSMUSG00000002814	4.7748	4.91593	4.55183	3.50672	Top3a	protein_coding
ENSMUSG00000002820	3.81692	4.06454	5.09946	5.71324	Atg4d	protein_coding
ENSMUSG00000002825	6.8292	8.6776	11.585	11.3725	Qtrt1	protein_coding
ENSMUSG00000002831	99.0671	119.563	37.5763	33.2036	Plin4	protein_coding
ENSMUSG00000002833	47.1517	34.5405	39.4372	30.4702	Hdgfrp2	protein_coding
ENSMUSG00000002835	8.71291	5.40178	4.05245	4.33988	Chaf1a	protein_coding
ENSMUSG00000002844	33.9234	32.085	79.5042	69.6708	Adprh	protein_coding
ENSMUSG00000002845	5.88182	6.98207	9.17387	11.6998	Tmem39a	protein_coding
ENSMUSG00000002846	10.4456	10.5342	17.7112	15.2973	Timmdc1	protein_coding
ENSMUSG00000002847	8.04804	8.34345	6.35798	6.43642	Pla1a	protein_coding
ENSMUSG00000002870	19.7569	17.1543	13.495	13.242	Mcm2	protein_coding
ENSMUSG00000002871	5.39442	5.97414	13.1424	10.8632	Tpra1	protein_coding
ENSMUSG00000002881	18.5801	20.8128	25.9096	28.0041	Nab1	protein_coding
ENSMUSG00000002885	8.16003	10.7183	4.29071	6.42108	Cd97	protein_coding
ENSMUSG00000002897	6.61476	8.52906	7.55	10.1051	Il17ra	protein_coding
ENSMUSG00000002900	51.2054	49.0907	19.2014	17.4448	Lamb1	protein_coding
ENSMUSG00000002908	0.317419	0.349239	0.800796	0.58911	Kcnn1	protein_coding
ENSMUSG00000002910	4.86524	3.78822	8.48366	6.17568	Arrdc2	protein_coding
ENSMUSG00000002944	22.6466	24.5467	15.4649	14.8282	Cd36	protein_coding
ENSMUSG00000002948	26.9604	16.0519	17.5992	19.113	Map2k7	protein_coding
ENSMUSG00000002949	17.2318	15.7575	23.625	19.7668	Timm44	protein_coding
ENSMUSG00000002957	24.1587	29.2734	19.45	23.7974	Ap2a2	protein_coding
ENSMUSG00000002963	8.13093	7.06398	6.86039	6.87773	Pnkp	protein_coding
ENSMUSG00000002968	17.32	17.1028	31.1543	27.4534	Med25	protein_coding
ENSMUSG00000002980	17.2709	13.31	18.3019	12.8509	Bcam	protein_coding
ENSMUSG00000002981	41.9159	35.9232	28.9351	32.2726	Clptm1	protein_coding
ENSMUSG00000002983	4.79666	5.42811	6.99481	8.10899	Relb	protein_coding
ENSMUSG00000002984	9.7872	9.83008	19.1726	21.5041	Tomm40	protein_coding
ENSMUSG00000002985	583.755	400.96	611.009	367.358	Apoe	protein_coding
ENSMUSG00000002992	0.818195	1.43916	1.38131	1.55478	Apoc2	protein_coding
ENSMUSG00000002996	33.4651	32.5399	23.6662	22.1088	Hbp1	protein_coding
ENSMUSG00000002997	249.161	212.356	408.992	412.176	Prkar2b	protein_coding
ENSMUSG00000003031	53.4001	40.7452	33.8395	29.0095	Cdkn1b	protein_coding
ENSMUSG00000003032	1.79369	1.74011	2.4783	3.23877	Klf4	protein_coding
ENSMUSG00000003033	8.74143	9.20695	22.2559	24.1679	Ap1m1	protein_coding
ENSMUSG00000003037	35.452	26.8343	29.3804	28.624	Rab8a	protein_coding
ENSMUSG00000003038	33.6306	26.3097	76.0756	92.0696	Hmgn2	protein_coding
ENSMUSG00000003039	62.2386	41.3626	90.3039	92.1497	Fam32a	protein_coding
ENSMUSG00000003051	0.256172	0.163937	0.727648	0.496434	Elf3	protein_coding
ENSMUSG00000003053	0.144023	0.0194751	0.0365717	0.00876651	Cyp2c29	protein_coding
ENSMUSG00000003062	22.2698	22.9532	16.0764	15.6864	Stard3nl	protein_coding
ENSMUSG00000003068	17.2377	13.605	26.2572	29.3244	Stk11	protein_coding
ENSMUSG00000003070	3.53927	2.14004	5.43707	4.82287	Efna2	protein_coding
ENSMUSG00000003072	23.3541	32.7363	136.158	109.606	Atp5d	protein_coding
ENSMUSG00000003099	13.4689	13.0737	24.2829	28.6569	Ppp5c	protein_coding
ENSMUSG00000003119	8.92455	9.20373	3.62893	3.97596	Cdk12	protein_coding
ENSMUSG00000003123	6.10781	5.3966	8.04038	6.3136	Lipe	protein_coding
ENSMUSG00000003131	38.5291	44.6362	37.2383	42.0389	Pafah1b2	protein_coding
ENSMUSG00000003134	12.7852	15.283	14.8386	13.2175	Tbc1d8	protein_coding
ENSMUSG00000003135	8.52431	10.6963	13.2896	13.7545	Cnot11	protein_coding
ENSMUSG00000003153	0.628229	1.22189	0.676001	0.61854	Slc2a3	protein_coding
ENSMUSG00000003154	5.02716	4.58412	6.30397	7.52254	Foxj2	protein_coding
ENSMUSG00000003161	19.4871	18.0405	37.7375	37.1325	Sri	protein_coding
ENSMUSG00000003166	5.15873	7.74803	10.0554	10.0012	Dgcr2	protein_coding
ENSMUSG00000003178	17.092	14.0791	2.94085	2.48586	Mical3	protein_coding
ENSMUSG00000003184	13.6123	11.9058	15.5168	13.1856	Irf3	protein_coding
ENSMUSG00000003190	5.10125	4.51022	7.78975	8.84064	Bcl2l12	protein_coding
ENSMUSG00000003198	4.29527	3.76263	5.0272	6.80795	Zfp959	protein_coding
ENSMUSG00000003199	18.7021	16.4616	45.4704	34.5178	Mpnd	protein_coding
ENSMUSG00000003200	29.7644	26.1456	36.9956	40.368	Sh3gl1	protein_coding
ENSMUSG00000003206	0.122205	0.127379	0.0956802	0.252288	Ebi3	protein_coding
ENSMUSG00000003208	5.85297	6.99127	11.8692	11.8104	Ccdc94	protein_coding
ENSMUSG00000003226	38.5285	47.0406	9.43218	7.7442	Ranbp2	protein_coding
ENSMUSG00000003227	0.566755	0.790856	0.138509	0.258235	Edar	protein_coding
ENSMUSG00000003228	11.1244	13.8768	5.04906	6.24861	Grk5	protein_coding
ENSMUSG00000003233	5.24852	4.74266	6.8895	10.0786	Dvl3	protein_coding
ENSMUSG00000003234	12.5179	14.3084	10.2127	7.87601	Abcf3	protein_coding
ENSMUSG00000003235	19.3298	22.5245	21.1403	19.8435	Eif2b5	protein_coding
ENSMUSG00000003269	26.1214	18.5709	32.0471	29.1169	Cyth2	protein_coding
ENSMUSG00000003271	0.0126218	0.126299	0.103763	0.0710653	Sult2b1	protein_coding
ENSMUSG00000003273	0.49491	0.595824	1.26419	0.822026	Car11	protein_coding
ENSMUSG00000003279	0.872306	0.827086	2.0028	1.87139	Dlgap1	protein_coding
ENSMUSG00000003282	0.67528	0.686603	0.164878	0.199194	Plag1	protein_coding
ENSMUSG00000003283	2.97874	5.79178	3.03677	4.14315	Hck	protein_coding
ENSMUSG00000003299	24.5532	25.6314	74.7685	71.8365	Mrpl4	protein_coding
ENSMUSG00000003308	10.1371	11.1492	14.3251	13.4111	Keap1	protein_coding
ENSMUSG00000003309	1.3574	0.960399	1.36873	1.06534	Ap1m2	protein_coding
ENSMUSG00000003316	59.8505	64.284	47.9204	53.1197	Glg1	protein_coding
ENSMUSG00000003341	0.0486215	0.125011	0.126894	0.0182505	Atp8b3	protein_coding
ENSMUSG00000003344	9.34325	9.54212	26.8782	23.3621	Btbd2	protein_coding
ENSMUSG00000003345	42.0891	35.0415	41.3723	39.3698	Csnk1g2	protein_coding
ENSMUSG00000003346	23.3527	21.7024	34.7503	26.8525	Abhd17a	protein_coding
ENSMUSG00000003348	1.77102	2.20957	1.2596	2.11102	Mob3a	protein_coding
ENSMUSG00000003352	12.4534	9.79225	16.6842	17.081	Cacnb3	protein_coding
ENSMUSG00000003354	0.472816	0.410039	0.340576	0.681505	Ccdc65	protein_coding
ENSMUSG00000003355	6.86211	9.37829	11.1793	10.976	Fkbp11	protein_coding
ENSMUSG00000003360	28.404	19.6925	15.7642	15.9421	Ddx23	protein_coding
ENSMUSG00000003363	28.2593	27.2786	41.8553	39.453	Pld3	protein_coding
ENSMUSG00000003378	3.50678	3.08867	10.8634	8.35948	Grik5	protein_coding
ENSMUSG00000003379	0.515198	0.276177	1.01804	0.773534	Cd79a	protein_coding
ENSMUSG00000003380	23.258	24.8332	51.2392	48.3937	Rabac1	protein_coding
ENSMUSG00000003382	3.20083	2.8475	2.22279	1.92755	Etv3	protein_coding
ENSMUSG00000003402	97.1428	82.4755	105.342	98.5923	Prkcsh	protein_coding
ENSMUSG00000003410	0.251241	0.136374	0.467647	0.373662	Elavl3	protein_coding
ENSMUSG00000003411	0.368539	0.266433	0.42885	0.350277	Rab3b	protein_coding
ENSMUSG00000003418	0.207455	0.323854	0.147317	0.181092	St8sia6	protein_coding
ENSMUSG00000003420	67.4793	51.3127	56.1983	45.362	Fcgrt	protein_coding
ENSMUSG00000003421	8.3772	7.99778	21.7566	17.1758	Nosip	protein_coding
ENSMUSG00000003423	9.07162	9.25568	24.0595	24.0103	Pih1d1	protein_coding
ENSMUSG00000003429	1324.16	1070.44	1018.76	1053.76	Rps11	protein_coding
ENSMUSG00000003435	37.5955	31.5183	31.4	28.0961	Supt5	protein_coding
ENSMUSG00000003436	0	0.0522924	0.0196396	0.188311	Dll3	protein_coding
ENSMUSG00000003437	20.6485	16.0044	27.4899	24.2742	Paf1	protein_coding
ENSMUSG00000003438	7.67548	9.57278	15.8805	17.2463	Timm50	protein_coding
ENSMUSG00000003444	22.2208	21.1509	41.5974	52.1184	Med29	protein_coding
ENSMUSG00000003452	4.8901	5.43575	2.79111	3.498	Bicd1	protein_coding
ENSMUSG00000003458	39.9084	32.7536	30.2606	35.4482	Ncstn	protein_coding
ENSMUSG00000003464	19.9572	23.5211	44.6683	42.8012	Pex19	protein_coding
ENSMUSG00000003469	3.35748	2.51974	10.0405	10.3372	Phyhip	protein_coding
ENSMUSG00000003477	0.424471	0.00931458	0.68217	0.134171	Inmt	protein_coding
ENSMUSG00000003484	4.17506	2.31383	1.05609	1.24407	Cyp4f18	protein_coding
ENSMUSG00000003500	17.6156	12.0484	26.0663	26.1826	Impdh1	protein_coding
ENSMUSG00000003518	10.5789	10.8958	7.24468	10.6317	Dusp3	protein_coding
ENSMUSG00000003526	3.47362	3.48362	3.72775	3.41922	Prodh	protein_coding
ENSMUSG00000003527	6.68658	6.51856	11.0298	9.86176	Dgcr14	protein_coding
ENSMUSG00000003528	41.7407	33.3339	56.1401	60.7224	Slc25a1	protein_coding
ENSMUSG00000003531	20.0499	6.10612	10.8477	8.9987	Dgcr6	protein_coding
ENSMUSG00000003534	8.10887	8.68164	13.2839	16.5086	Ddr1	protein_coding
ENSMUSG00000003541	5.22531	14.8638	5.86454	23.2042	Ier3	protein_coding
ENSMUSG00000003545	0.463766	1.01713	1.02217	2.13902	Fosb	protein_coding
ENSMUSG00000003546	10.391	9.18461	17.7778	13.4518	Klc4	protein_coding
ENSMUSG00000003549	6.51091	8.05767	10.8941	10.8079	Ercc1	protein_coding
ENSMUSG00000003555	62.2648	35.49	151.135	142.497	Cyp17a1	protein_coding
ENSMUSG00000003559	33.8464	29.1343	42.6909	32.5812	As3mt	protein_coding
ENSMUSG00000003573	26.0397	16.5106	8.64	7.34042	Homer3	protein_coding
ENSMUSG00000003575	2.12151	2.11115	5.09573	4.86914	Crtc1	protein_coding
ENSMUSG00000003581	3.91294	5.0479	10.6203	6.97306	Rnf215	protein_coding
ENSMUSG00000003585	1.1524	0.488982	0.534976	0.551232	Sec14l2	protein_coding
ENSMUSG00000003604	4.00025	4.06482	7.00081	6.69113	Aven	protein_coding
ENSMUSG00000003617	6.91781	6.224	2.60087	2.88091	Cp	protein_coding
ENSMUSG00000003623	14.612	15.8129	10.4334	9.47266	Crot	protein_coding
ENSMUSG00000003644	4.15541	4.6411	6.15203	6.52896	Rps6ka1	protein_coding
ENSMUSG00000003657	0.249964	0.125063	0.293564	0.450365	Calb2	protein_coding
ENSMUSG00000003660	30.957	33.2547	12.37	10.0109	Snrnp200	protein_coding
ENSMUSG00000003662	9.67136	11.7614	13.2798	12.7834	Ciao1	protein_coding
ENSMUSG00000003665	0.598599	2.44586	0.0267813	1.41233	Has1	protein_coding
ENSMUSG00000003680	2.70921	2.39032	3.13014	2.69385	Taf6l	protein_coding
ENSMUSG00000003721	10.1378	8.38071	7.8246	7.15478	Insig2	protein_coding
ENSMUSG00000003731	16.37	18.5356	12.0447	14.7351	Kpna6	protein_coding
ENSMUSG00000003746	5.99563	8.47835	3.61803	4.39634	Man1a	protein_coding
ENSMUSG00000003752	3.16512	4.33113	3.81703	3.91026	Itpkc	protein_coding
ENSMUSG00000003762	3.24988	3.4172	6.07328	6.29655	Adck4	protein_coding
ENSMUSG00000003778	7.52908	6.81463	5.64309	4.65619	Brd8	protein_coding
ENSMUSG00000003779	7.32915	8.15443	2.27077	2.02883	Kif20a	protein_coding
ENSMUSG00000003808	8.42292	8.93937	10.8973	10.224	Farsa	protein_coding
ENSMUSG00000003809	19.6376	13.3069	17.9971	12.9105	Gcdh	protein_coding
ENSMUSG00000003810	7.3251	9.00828	12.981	15.4407	Mast2	protein_coding
ENSMUSG00000003812	1.93682	1.7478	2.86148	2.58434	Dnase2a	protein_coding
ENSMUSG00000003813	23.4508	22.3058	24.8587	32.4365	Rad23a	protein_coding
ENSMUSG00000003814	619.475	548.458	635.458	646.958	Calr	protein_coding
ENSMUSG00000003824	6.27231	7.71671	9.52791	7.94938	Syce2	protein_coding
ENSMUSG00000003847	9.05001	11.4512	11.8506	11.2182	Nfat5	protein_coding
ENSMUSG00000003848	4.83298	5.54493	13.8327	13.0323	Nob1	protein_coding
ENSMUSG00000003849	5.01764	3.70424	6.75784	4.64805	Nqo1	protein_coding
ENSMUSG00000003863	0.393939	0.385747	0.486445	0.354884	Ppfia3	protein_coding
ENSMUSG00000003865	7.03105	7.77687	8.97039	10.551	Gys1	protein_coding
ENSMUSG00000003868	30.489	28.7699	43.6167	49.7263	Ruvbl2	protein_coding
ENSMUSG00000003872	1.68585	1.18167	2.659	1.44901	Lin7b	protein_coding
ENSMUSG00000003873	15.4387	19.6882	68.4364	61.3267	Bax	protein_coding
ENSMUSG00000003882	0.553407	1.39835	0.444922	0.803021	Il7r	protein_coding
ENSMUSG00000003923	7.78849	8.32813	12.7005	10.2065	Tfam	protein_coding
ENSMUSG00000003929	3.36505	3.86782	4.09743	4.147	Zfp81	protein_coding
ENSMUSG00000003934	0.763636	0.510356	1.90797	2.08233	Efnb3	protein_coding
ENSMUSG00000003948	8.76699	9.18384	6.67705	7.49825	Mmd	protein_coding
ENSMUSG00000003949	1.12533	0.742824	1.26088	0.931829	Hlf	protein_coding
ENSMUSG00000003955	120.576	96.2497	281.539	229.507	Fam162a	protein_coding
ENSMUSG00000003970	574.324	569.473	833.75	771.501	Rpl8	protein_coding
ENSMUSG00000003992	3.83147	3.31726	5.70908	5.00214	Ssbp2	protein_coding
ENSMUSG00000004018	4.04233	4.43299	4.76401	3.77208	Fancl	protein_coding
ENSMUSG00000004031	0.924362	0.687175	1.20849	1.1391	Brinp2	protein_coding
ENSMUSG00000004032	26.4124	30.3198	50.2793	41.8472	Gstm5	protein_coding
ENSMUSG00000004035	12.7262	13.5163	25.0847	23.9682	Gstm7	protein_coding
ENSMUSG00000004038	0.0256604	0.106987	0.0602723	0.115582	Gstm3	protein_coding
ENSMUSG00000004040	17.7117	28.0984	10.499	16.4859	Stat3	protein_coding
ENSMUSG00000004043	7.81915	9.10748	5.98729	5.95899	Stat5a	protein_coding
ENSMUSG00000004044	105.182	57.9514	126.271	136.251	Ptrf	protein_coding
ENSMUSG00000004054	10.4887	8.90436	14.2031	15.348	Map3k11	protein_coding
ENSMUSG00000004056	24.2126	19.0414	22.4567	26.4166	Akt2	protein_coding
ENSMUSG00000004069	21.0522	23.4788	23.7155	24.4746	Dnaja3	protein_coding
ENSMUSG00000004070	20.8095	19.9316	23.5556	25.1518	Hmox2	protein_coding
ENSMUSG00000004071	27.7138	18.8146	22.093	21.0994	Cdip1	protein_coding
ENSMUSG00000004085	6.96279	8.58168	5.94936	8.47356	Zak	protein_coding
ENSMUSG00000004096	121.627	113.633	162.578	170.039	Cwc15	protein_coding
ENSMUSG00000004098	0.974686	1.54527	0.501446	0.622678	Col5a3	protein_coding
ENSMUSG00000004099	45.6186	39.3435	13.8201	12.5275	Dnmt1	protein_coding
ENSMUSG00000004100	7.07094	8.54085	17.3686	15.0889	Ppan	protein_coding
ENSMUSG00000004105	9.20065	7.3758	9.63899	10.5058	Angptl2	protein_coding
ENSMUSG00000004127	1.67312	2.018	1.84214	2.00517	Trmt10a	protein_coding
ENSMUSG00000004151	0.722303	0.870563	0.660574	0.537688	Etv1	protein_coding
ENSMUSG00000004187	0.572434	0.35089	2.28842	1.41727	Kifc2	protein_coding
ENSMUSG00000004207	616.013	644.879	521.931	547.834	Psap	protein_coding
ENSMUSG00000004221	6.54809	7.68872	5.10037	5.28413	Ikbkg	protein_coding
ENSMUSG00000004233	2.98576	3.77721	2.6452	3.07786	Wars2	protein_coding
ENSMUSG00000004263	5.47831	4.76262	28.0415	34.2803	Atn1	protein_coding
ENSMUSG00000004264	64.1287	53.6408	56.5299	61.3695	Phb2	protein_coding
ENSMUSG00000004266	3.76755	3.74977	3.19617	3.43808	Ptpn6	protein_coding
ENSMUSG00000004267	1.48905	1.38105	1.15396	1.72812	Eno2	protein_coding
ENSMUSG00000004268	32.2061	40.7719	50.5909	61.3328	Emg1	protein_coding
ENSMUSG00000004270	53.8033	50.301	31.823	38.3957	Lpcat3	protein_coding
ENSMUSG00000004285	168.917	78.0357	118.528	99.5367	Atp6v1f	protein_coding
ENSMUSG00000004317	9.73527	14.1876	3.68526	5.40809	Clcn5	protein_coding
ENSMUSG00000004319	7.03061	7.02607	4.03624	3.95024	Clcn3	protein_coding
ENSMUSG00000004328	0.0887455	0.117664	0.191774	0.139908	Hif3a	protein_coding
ENSMUSG00000004341	0	0.0233595	0.0438659	0.52575	Gpx6	protein_coding
ENSMUSG00000004356	14.0265	19.5341	4.29098	4.26018	Utp20	protein_coding
ENSMUSG00000004359	0.424981	0.430687	0.480892	0.419176	Spic	protein_coding
ENSMUSG00000004364	40.0801	46.6949	44.4406	48.2444	Cul3	protein_coding
ENSMUSG00000004366	0	0	0	0.134395	Sst	protein_coding
ENSMUSG00000004371	0.331469	2.2411	0.0210424	3.79312	Il11	protein_coding
ENSMUSG00000004383	8.27382	11.0957	5.65907	6.49156	Large	protein_coding
ENSMUSG00000004393	14.615	21.6931	20.639	20.9865	Ddx56	protein_coding
ENSMUSG00000004394	56.9982	42.5888	55.1634	51.1428	Tmed4	protein_coding
ENSMUSG00000004415	1.40476	0.79311	2.00656	1.33161	Col26a1	protein_coding
ENSMUSG00000004446	2.07086	3.19897	4.61185	6.42511	Bid	protein_coding
ENSMUSG00000004451	15.0913	15.9422	26.609	30.5414	Ralb	protein_coding
ENSMUSG00000004455	109.928	114.06	110.752	109.006	Ppp1cc	protein_coding
ENSMUSG00000004460	32.8729	30.935	48.3709	42.7557	Dnajb11	protein_coding
ENSMUSG00000004462	5.38423	6.64086	7.91327	8.6402	Tbccd1	protein_coding
ENSMUSG00000004473	2.09367	1.30557	1.8065	1.69089	Clec11a	protein_coding
ENSMUSG00000004500	5.3313	6.19724	3.06468	3.3599	Zfp324	protein_coding
ENSMUSG00000004508	19.2245	18.9392	23.4084	25.8901	Gab2	protein_coding
ENSMUSG00000004530	13.3797	12.1105	8.20422	12.859	Coro1c	protein_coding
ENSMUSG00000004535	49.0607	45.9029	39.2166	38.2558	Tax1bp1	protein_coding
ENSMUSG00000004540	0.0397166	0.0425809	0.0533075	0.115004	Psg17	protein_coding
ENSMUSG00000004552	0.18053	0.0470433	0.0353364	0.00847041	Ctse	protein_coding
ENSMUSG00000004558	82.2282	67.4968	96.4929	90.7538	Ndrg2	protein_coding
ENSMUSG00000004561	1.75873	2.05719	4.20149	3.93389	Mettl17	protein_coding
ENSMUSG00000004562	6.95634	6.08153	4.24414	4.12118	Arhgef40	protein_coding
ENSMUSG00000004565	5.31615	5.04181	6.62935	5.06724	Pnpla6	protein_coding
ENSMUSG00000004567	25.2371	11.6027	8.65348	8.65117	Mcoln1	protein_coding
ENSMUSG00000004568	7.93669	8.90294	6.52073	6.13081	Arhgef18	protein_coding
ENSMUSG00000004591	26.7685	29.3788	13.5331	14.6431	Pkn2	protein_coding
ENSMUSG00000004609	1.10761	2.4636	0.413647	0.991543	Cd33	protein_coding
ENSMUSG00000004610	45.1179	48.8185	181.261	132.781	Etfb	protein_coding
ENSMUSG00000004612	0.108565	0.186716	0.573754	0.733511	Nkg7	protein_coding
ENSMUSG00000004626	13.4706	12.8536	15.2078	14.1559	Stxbp2	protein_coding
ENSMUSG00000004631	16.2238	12.223	19.5796	16.3823	Sgce	protein_coding
ENSMUSG00000004633	4.46734	3.73297	5.77753	5.53968	Chn2	protein_coding
ENSMUSG00000004637	3.16468	3.34164	4.42644	4.30488	Wwox	protein_coding
ENSMUSG00000004642	27.7785	21.9817	20.8209	17.5935	Slbp	protein_coding
ENSMUSG00000004651	0.162133	0.229837	0.0677023	0.113601	Tyr	protein_coding
ENSMUSG00000004655	12.5772	10.0471	6.70098	6.6294	Aqp1	protein_coding
ENSMUSG00000004661	0.349562	0.401732	0.463166	0.578673	Arid3b	protein_coding
ENSMUSG00000004665	26.8377	25.1781	49.2721	45.4765	Cnn2	protein_coding
ENSMUSG00000004667	24.3342	22.5336	72.8801	75.5983	Polr2e	protein_coding
ENSMUSG00000004677	12.0832	14.3641	9.09358	9.21934	Myo9b	protein_coding
ENSMUSG00000004698	0.412255	0.704386	0.215183	0.358033	Hdac9	protein_coding
ENSMUSG00000004707	0.940371	1.17622	1.48099	1.1847	Ly9	protein_coding
ENSMUSG00000004709	0.0982351	0.245746	0.0893185	0.064231	Cd244	protein_coding
ENSMUSG00000004730	5.12215	7.72952	1.85426	1.69523	Emr1	protein_coding
ENSMUSG00000004748	5.31306	4.21032	7.214	6.96332	Mtfp1	protein_coding
ENSMUSG00000004768	1.93422	2.04824	2.51685	3.1398	Rab23	protein_coding
ENSMUSG00000004771	35.9799	44.1172	69.0214	77.9647	Rab11a	protein_coding
ENSMUSG00000004788	14.9111	13.1481	19.4346	23.6739	Eif2b2	protein_coding
ENSMUSG00000004789	53.7573	61.6439	68.8182	63.7544	Dlst	protein_coding
ENSMUSG00000004791	0.444364	1.21525	1.09681	1.50964	Pgf	protein_coding
ENSMUSG00000004798	14.5105	15.7187	9.41154	9.89056	Ulk2	protein_coding
ENSMUSG00000004814	0.998306	2.04646	0.412523	0.89517	Ccl24	protein_coding
ENSMUSG00000004815	1.25133	1.37238	1.18735	0.951835	Dgkq	protein_coding
ENSMUSG00000004837	3.36915	2.4354	4.90114	3.68167	Grap	protein_coding
ENSMUSG00000004842	0.0612595	0.0344807	0.122306	0.0965758	Pou1f1	protein_coding
ENSMUSG00000004843	29.5865	29.4499	49.3493	48.1499	Chmp2b	protein_coding
ENSMUSG00000004846	10.2275	13.6633	12.4171	12.3216	Plod3	protein_coding
ENSMUSG00000004849	12.6793	11.9539	33.8435	33.5489	Ap1s1	protein_coding
ENSMUSG00000004864	1.30024	2.30647	1.79543	2.05871	Mapk13	protein_coding
ENSMUSG00000004865	12.22	13.0989	10.2436	11.7023	Srpk1	protein_coding
ENSMUSG00000004880	11.3647	12.1753	4.24013	4.45852	Lbr	protein_coding
ENSMUSG00000004885	17.7643	15.6136	54.364	51.7605	Crabp2	protein_coding
ENSMUSG00000004891	2.72989	2.39485	1.36094	1.17944	Nes	protein_coding
ENSMUSG00000004892	3.25683	2.91041	6.5533	5.40464	Bcan	protein_coding
ENSMUSG00000004895	25.8082	24.0353	47.4784	58.3026	Prcc	protein_coding
ENSMUSG00000004896	1.52742	1.77891	3.18168	2.4414	Rrnad1	protein_coding
ENSMUSG00000004897	47.3115	55.3286	151.417	175.016	Hdgf	protein_coding
ENSMUSG00000004902	4.77645	3.76126	8.74193	7.32201	Slc25a18	protein_coding
ENSMUSG00000004929	6.33078	8.72577	8.76824	10.0675	Thop1	protein_coding
ENSMUSG00000004931	11.1286	13.1129	17.4085	18.2973	Apba3	protein_coding
ENSMUSG00000004933	0.280108	0.266015	0.438621	0.128505	Matk	protein_coding
ENSMUSG00000004934	6.39435	5.70503	11.1714	9.43475	Pias4	protein_coding
ENSMUSG00000004936	24.5678	27.6927	27.0869	32.2391	Map2k1	protein_coding
ENSMUSG00000004937	32.7193	30.4727	58.1476	58.602	Sgta	protein_coding
ENSMUSG00000004939	0.129511	0.0242989	0	0	Nmrk2	protein_coding
ENSMUSG00000004945	76.7172	38.233	38.8236	34.7104	Tmem242	protein_coding
ENSMUSG00000004947	1.97058	2.01763	3.74904	4.06406	Dtx2	protein_coding
ENSMUSG00000004948	11.951	13.6417	34.7134	38.4969	Zp3	protein_coding
ENSMUSG00000004951	8.3555	10.9426	19.0015	22.9822	Hspb1	protein_coding
ENSMUSG00000004952	1.17013	0.93883	1.78108	1.31332	Rasa4	protein_coding
ENSMUSG00000004961	0.354653	0.255924	0.176217	0.522247	Syt5	protein_coding
ENSMUSG00000004980	85.0086	57.9829	288.673	149.309	Hnrnpa2b1	protein_coding
ENSMUSG00000004988	0.407434	0.584201	0.350122	0.358089	Fxyd4	protein_coding
ENSMUSG00000004994	3.71956	3.22518	7.95754	7.64986	Ccdc130	protein_coding
ENSMUSG00000004996	3.23994	4.3303	7.71274	5.96864	Mri1	protein_coding
ENSMUSG00000005034	28.206	30.1566	23.7097	26.8638	Prkacb	protein_coding
ENSMUSG00000005043	4.35946	3.92673	3.49355	3.47131	Sgsh	protein_coding
ENSMUSG00000005054	77.1788	78.7463	171.61	178.163	Cstb	protein_coding
ENSMUSG00000005057	1.05427	2.04084	2.7613	3.96672	Sh2b2	protein_coding
ENSMUSG00000005069	15.3659	16.9292	16.2964	15.0062	Pex5	protein_coding
ENSMUSG00000005078	22.0551	21.0817	30.6895	28.7681	Jkamp	protein_coding
ENSMUSG00000005087	3.60298	15.8755	3.44048	11.2034	Cd44	protein_coding
ENSMUSG00000005102	7.12469	7.84438	6.15875	5.81883	Eif2ak4	protein_coding
ENSMUSG00000005103	101.023	129.211	73.2129	93.2009	Wdr1	protein_coding
ENSMUSG00000005107	0.246129	0.425139	0.396424	0.343149	Slc2a9	protein_coding
ENSMUSG00000005124	7.24226	10.9655	6.72527	8.06779	Wisp1	protein_coding
ENSMUSG00000005125	4.48912	5.08155	4.80095	5.81213	Ndrg1	protein_coding
ENSMUSG00000005131	3.2653	2.34935	3.0543	3.7312	4930550C14Rik	protein_coding
ENSMUSG00000005142	19.4386	19.7792	12.0552	11.6023	Man2b1	protein_coding
ENSMUSG00000005148	2.00083	0.701435	1.69122	1.87107	Klf5	protein_coding
ENSMUSG00000005150	2.63838	1.89861	4.81669	4.37081	Wdr83	protein_coding
ENSMUSG00000005161	106.485	130.084	209.027	157.935	Prdx2	protein_coding
ENSMUSG00000005198	17.9289	21.6433	10.9894	12.5191	Polr2a	protein_coding
ENSMUSG00000005202	1.18675	0.643238	1.8955	0.90873	Shbg	protein_coding
ENSMUSG00000005204	18.0168	18.1162	29.4274	31.7918	Senp3	protein_coding
ENSMUSG00000005220	0.65753	0.758966	0.818863	0.581409	Corin	protein_coding
ENSMUSG00000005225	10.7549	10.5525	4.49461	5.27109	Plekha8	protein_coding
ENSMUSG00000005232	0.398373	0.317092	0.368616	0.312659	G6pc2	protein_coding
ENSMUSG00000005233	7.01518	5.86223	13.8001	12.4576	Spc25	protein_coding
ENSMUSG00000005237	0.463405	0.529315	1.4135	1.17049	Dnah2	protein_coding
ENSMUSG00000005251	0.274288	0.339312	0.233633	0.128978	Ripk4	protein_coding
ENSMUSG00000005262	12.3684	13.3223	16.9365	18.529	Ufd1l	protein_coding
ENSMUSG00000005267	1.02882	1.14626	0.671059	1.11458	Zfp287	protein_coding
ENSMUSG00000005268	66.6839	87.195	65.9951	68.3636	Prlr	protein_coding
ENSMUSG00000005299	7.00822	5.70342	9.42549	9.71873	Letm1	protein_coding
ENSMUSG00000005312	49.8644	60.705	38.32	42.2025	Ubqln1	protein_coding
ENSMUSG00000005320	0.891436	0.504912	1.99113	1.61369	Fgfr4	protein_coding
ENSMUSG00000005338	0.38878	0.367101	0.89528	1.03011	Cadm3	protein_coding
ENSMUSG00000005354	9.16558	8.245	30.5204	33.8362	Txn2	protein_coding
ENSMUSG00000005357	0.467701	0.556467	1.44688	1.0148	Slc1a6	protein_coding
ENSMUSG00000005360	0.715987	0.680836	0.462234	0.430631	Slc1a3	protein_coding
ENSMUSG00000005362	12.076	10.371	5.55514	5.21245	Crbn	protein_coding
ENSMUSG00000005370	23.3034	19.9832	9.4604	7.75885	Msh6	protein_coding
ENSMUSG00000005371	32.3119	32.2414	33.4298	32.5262	Fbxo11	protein_coding
ENSMUSG00000005373	0.745934	0.691435	1.18892	1.21997	Mlxipl	protein_coding
ENSMUSG00000005374	6.41068	7.53407	5.15367	5.97566	Tbl2	protein_coding
ENSMUSG00000005378	5.6619	5.99038	15.0512	14.8833	Wbscr22	protein_coding
ENSMUSG00000005397	45.6143	42.3288	17.7612	21.7035	Nid1	protein_coding
ENSMUSG00000005410	21.7965	15.4347	13.1345	12.5546	Mcm5	protein_coding
ENSMUSG00000005413	18.2998	42.1859	39.927	70.6433	Hmox1	protein_coding
ENSMUSG00000005417	21.1657	19.8428	25.7626	23.0851	Mprip	protein_coding
ENSMUSG00000005442	7.18209	6.38032	9.12945	10.4402	Cic	protein_coding
ENSMUSG00000005447	13.5606	12.6399	34.1629	32.0432	Pafah1b3	protein_coding
ENSMUSG00000005465	0.869968	1.00963	1.4641	1.34323	Il27ra	protein_coding
ENSMUSG00000005469	28.2727	29.3322	69.0813	68.8469	Prkaca	protein_coding
ENSMUSG00000005470	2.60417	2.14817	5.09933	5.10746	Asf1b	protein_coding
ENSMUSG00000005481	5.0341	6.73324	8.0512	9.56768	Ddx39	protein_coding
ENSMUSG00000005483	29.3162	30.4323	28.1596	31.2098	Dnajb1	protein_coding
ENSMUSG00000005493	0.666121	0.407635	0.100943	0.153247	Msh4	protein_coding
ENSMUSG00000005501	13.102	14.13	8.2424	8.51958	Usp40	protein_coding
ENSMUSG00000005503	0.356165	0.378152	0.282102	0.13058	Evx1	protein_coding
ENSMUSG00000005505	3.89068	4.07836	1.52459	1.84651	Kbtbd4	protein_coding
ENSMUSG00000005506	25.1729	28.2521	26.1607	28.4514	Celf1	protein_coding
ENSMUSG00000005510	43.8578	40.7412	77.2005	57.6481	Ndufs3	protein_coding
ENSMUSG00000005514	28.0999	26.76	19.2585	22.5832	Por	protein_coding
ENSMUSG00000005533	50.0248	49.8028	12.8991	12.9957	Igf1r	protein_coding
ENSMUSG00000005534	17.7098	19.4596	10.1859	10.6329	Insr	protein_coding
ENSMUSG00000005540	0.164821	0.066503	0.0249768	0.0838197	Fcer2a	protein_coding
ENSMUSG00000005553	0.617602	0.69327	0.684411	0.556372	Atp4a	protein_coding
ENSMUSG00000005566	75.7915	91.5906	84.4784	89.5007	Trim28	protein_coding
ENSMUSG00000005575	41.6008	36.6816	90.8611	86.0058	Ube2m	protein_coding
ENSMUSG00000005580	19.0497	21.7829	3.54341	3.72799	Adcy9	protein_coding
ENSMUSG00000005583	12.6852	9.77756	8.27174	8.348	Mef2c	protein_coding
ENSMUSG00000005609	26.3972	22.1113	11.2433	10.3417	Ctr9	protein_coding
ENSMUSG00000005610	122.508	148.118	130.503	172.881	Eif4g2	protein_coding
ENSMUSG00000005611	9.0056	5.28067	7.04273	6.56019	Mrvi1	protein_coding
ENSMUSG00000005615	36.3147	39.5945	21.8402	33.0261	Pcyt1a	protein_coding
ENSMUSG00000005621	6.57638	7.25663	7.04948	7.65349	Zfp592	protein_coding
ENSMUSG00000005625	47.9017	55.1338	58.0759	52.1969	Psmd4	protein_coding
ENSMUSG00000005628	0.284516	0.269076	0.84758	0.531372	Tmod4	protein_coding
ENSMUSG00000005640	0.198096	0.182575	0.244894	0.201938	Insrr	protein_coding
ENSMUSG00000005656	51.2566	55.6942	50.0069	54.5732	Snx6	protein_coding
ENSMUSG00000005667	11.4028	13.8193	15.6691	17.2816	Mthfd2	protein_coding
ENSMUSG00000005672	11.5165	9.84269	12.143	10.2993	Kit	protein_coding
ENSMUSG00000005674	1.83855	1.54649	1.40602	1.52467	Tomm40l	protein_coding
ENSMUSG00000005681	0.022188	0.0277529	0.208465	0.199883	Apoa2	protein_coding
ENSMUSG00000005682	8.12895	7.78322	7.38968	7.45932	Pan2	protein_coding
ENSMUSG00000005683	63.3246	76.6984	84.3651	105.743	Cs	protein_coding
ENSMUSG00000005686	2.1853	1.91975	2.4666	2.05386	Ampd3	protein_coding
ENSMUSG00000005687	12.7211	11.5968	27.2852	22.8733	Bcas2	protein_coding
ENSMUSG00000005698	51.33	40.0151	34.3669	32.3833	Ctcf	protein_coding
ENSMUSG00000005699	2.22468	1.96974	3.89462	4.63501	Pard6a	protein_coding
ENSMUSG00000005705	0.741296	0.701067	0.339745	0.203598	Agrp	protein_coding
ENSMUSG00000005716	0	0.128847	0.215074	0	Pvalb	protein_coding
ENSMUSG00000005718	14.6104	9.95201	8.60918	9.7533	Tfap4	protein_coding
ENSMUSG00000005774	3.77369	2.60815	2.7849	3.16817	Rfx5	protein_coding
ENSMUSG00000005779	64.2324	85.0373	152.045	150.439	Psmb4	protein_coding
ENSMUSG00000005800	0.310868	2.04139	0.216772	0.798574	Mmp8	protein_coding
ENSMUSG00000005802	13.1147	19.2368	8.92891	11.2389	Slc30a4	protein_coding
ENSMUSG00000005803	5.40025	4.60894	5.7083	4.98707	Sqrdl	protein_coding
ENSMUSG00000005804	5.77566	6.95667	8.53447	9.84176	Bloc1s6	protein_coding
ENSMUSG00000005813	27.7237	32.5839	25.0879	31.5295	Metap1	protein_coding
ENSMUSG00000005823	17.1985	17.7062	20.5724	17.8169	Gpr108	protein_coding
ENSMUSG00000005824	0.0769121	0.456961	0.105382	0.245391	Tnfsf14	protein_coding
ENSMUSG00000005836	31.2684	29.55	38.8253	33.3958	Gata6	protein_coding
ENSMUSG00000005846	73.4422	85.3674	82.7447	95.9997	Rsl1d1	protein_coding
ENSMUSG00000005871	9.82287	12.2619	5.4239	6.01655	Apc	protein_coding
ENSMUSG00000005873	26.7284	24.1574	62.3554	62.7648	Reep5	protein_coding
ENSMUSG00000005881	67.462	48.7432	121.459	106.818	Ergic3	protein_coding
ENSMUSG00000005882	7.19353	7.56509	7.52449	7.51662	Uqcc1	protein_coding
ENSMUSG00000005886	7.46347	8.58313	4.89919	5.01552	Ncoa2	protein_coding
ENSMUSG00000005892	0.129136	0.0107683	0.0808857	0.0775557	Trh	protein_coding
ENSMUSG00000005893	6.80632	7.28231	1.40666	1.7651	Nr2c2	protein_coding
ENSMUSG00000005897	5.31997	6.02344	5.66776	6.11008	Nr2c1	protein_coding
ENSMUSG00000005899	3.68689	4.20252	6.30213	5.23698	Smpd4	protein_coding
ENSMUSG00000005907	5.94517	6.9106	3.83639	2.78397	Pex1	protein_coding
ENSMUSG00000005936	20.1975	21.5263	20.0232	20.2283	Kctd20	protein_coding
ENSMUSG00000005947	0.275701	0.208211	0.146622	0.169874	Itgae	protein_coding
ENSMUSG00000005949	3.49614	4.38178	4.91063	4.85882	Ctns	protein_coding
ENSMUSG00000005951	1.35715	1.23321	1.54699	1.29452	Shpk	protein_coding
ENSMUSG00000005958	1.02496	0.751209	0.587409	0.409618	Ephb3	protein_coding
ENSMUSG00000005968	3.20332	2.81619	2.33445	2.94428	Tuft1	protein_coding
ENSMUSG00000005973	38.1234	36.6754	52.4352	47.4218	Rcn1	protein_coding
ENSMUSG00000005980	0.541063	0.55108	0.626359	0.696316	Dnase1	protein_coding
ENSMUSG00000005981	100.377	88.2789	63.0429	54.4925	Trap1	protein_coding
ENSMUSG00000005982	5.3293	6.46405	10.8526	13.941	Naa60	protein_coding
ENSMUSG00000005983	0.915684	0.808207	1.28354	1.22239	1700037C18Rik	protein_coding
ENSMUSG00000005986	1.38039	0.926914	3.17407	2.58525	Ankrd13d	protein_coding
ENSMUSG00000006005	33.1033	32.2233	15.6304	15.1761	Tpr	protein_coding
ENSMUSG00000006010	8.56571	9.31276	11.2042	9.21196	BC003331	protein_coding
ENSMUSG00000006014	0.918678	8.4371	0.745434	2.18185	Prg4	protein_coding
ENSMUSG00000006019	2.958	3.36914	5.0663	3.98194	Dhx34	protein_coding
ENSMUSG00000006021	4.66471	3.60428	6.61757	4.27292	Kptn	protein_coding
ENSMUSG00000006024	26.2343	28.299	60.2308	57.7157	Napa	protein_coding
ENSMUSG00000006050	19.279	21.1392	45.1466	37.1846	Sra1	protein_coding
ENSMUSG00000006057	13.6663	13.2376	24.5109	24.0536	Atp5g1	protein_coding
ENSMUSG00000006058	18.8539	12.2144	20.4175	15.1162	Snf8	protein_coding
ENSMUSG00000006095	20.5496	24.5357	64.726	51.4541	Tbcb	protein_coding
ENSMUSG00000006127	8.08962	7.15506	8.25718	8.50283	Inpp5k	protein_coding
ENSMUSG00000006134	14.4133	15.864	6.88975	9.81538	Crkl	protein_coding
ENSMUSG00000006143	0.0640098	0.0686262	0	0.123565	Upk3bl	protein_coding
ENSMUSG00000006169	33.6779	28.4228	22.4585	22.2447	Clint1	protein_coding
ENSMUSG00000006191	2.20165	2.24033	1.32727	1.26424	Cdkal1	protein_coding
ENSMUSG00000006205	213.489	211.887	274.382	238.461	Htra1	protein_coding
ENSMUSG00000006215	7.40652	7.29598	8.51071	7.67583	Zbtb17	protein_coding
ENSMUSG00000006218	0	0.114401	0.15624	0.0187259	Fam131c	protein_coding
ENSMUSG00000006219	5.46158	5.59753	9.34975	10.9697	Fblim1	protein_coding
ENSMUSG00000006221	0.0817567	0.430577	1.54638	2.18047	Hspb7	protein_coding
ENSMUSG00000006235	0.18892	0.252599	0.520251	0.689563	Epor	protein_coding
ENSMUSG00000006241	0.732636	1.27329	1.75708	1.16369	Ccdc159	protein_coding
ENSMUSG00000006262	7.55767	8.78761	6.75394	8.62223	Mob1b	protein_coding
ENSMUSG00000006269	0.0556774	0.154759	0.784667	0.334383	Atp6v1b1	protein_coding
ENSMUSG00000006273	16.6158	18.0273	15.4361	14.8714	Atp6v1b2	protein_coding
ENSMUSG00000006276	14.9762	14.8891	13.5255	13.3018	Eps15l1	protein_coding
ENSMUSG00000006281	3.28362	3.61636	2.36761	2.29642	Tep1	protein_coding
ENSMUSG00000006288	18.8983	21.5333	27.2568	30.0118	Ttc5	protein_coding
ENSMUSG00000006289	7.92721	7.19034	14.9889	11.1678	Osgep	protein_coding
ENSMUSG00000006299	56.6943	52.0961	110.3	96.6771	Aamp	protein_coding
ENSMUSG00000006301	3.88067	5.37787	4.06565	5.61105	Tmbim1	protein_coding
ENSMUSG00000006304	139.506	127.177	189.228	243.603	Arpc2	protein_coding
ENSMUSG00000006307	11.4978	8.12259	7.33784	7.07769	Kmt2b	protein_coding
ENSMUSG00000006310	0.556066	0.505841	0.106864	0.102464	Zbtb32	protein_coding
ENSMUSG00000006313	0.191295	0.193698	0.877251	0.22567	Upk1a	protein_coding
ENSMUSG00000006315	52.5604	55.0462	74.7703	62.6957	Tmem147	protein_coding
ENSMUSG00000006333	99.3008	108.436	181.214	150.021	Rps9	protein_coding
ENSMUSG00000006335	8.85908	7.90611	23.2402	20.1313	Tfpt	protein_coding
ENSMUSG00000006342	0.534435	0.595218	1.10054	0.725473	Susd2	protein_coding
ENSMUSG00000006344	3.97454	2.71264	2.48949	1.79025	Ggt5	protein_coding
ENSMUSG00000006356	29.9823	16.3864	36.6531	35.4989	Crip2	protein_coding
ENSMUSG00000006360	43.5097	46.6524	99.745	82.0104	Crip1	protein_coding
ENSMUSG00000006362	1.29505	1.51686	9.32491	11.6778	Cbfa2t3	protein_coding
ENSMUSG00000006369	26.7432	25.2176	37.9688	43.0036	Fbln1	protein_coding
ENSMUSG00000006373	269.598	193.575	203.395	162.436	Pgrmc1	protein_coding
ENSMUSG00000006378	0.903446	1.19196	2.63804	1.60267	Gcat	protein_coding
ENSMUSG00000006386	7.58593	7.42953	3.72994	4.13448	Tek	protein_coding
ENSMUSG00000006390	13.8993	16.5763	26.7339	31.0081	Elovl1	protein_coding
ENSMUSG00000006392	9.24691	9.34127	15.5646	14.4589	Med8	protein_coding
ENSMUSG00000006398	44.139	26.0649	25.035	23.3292	Cdc20	protein_coding
ENSMUSG00000006403	2.67529	7.1883	0.65166	4.41287	Adamts4	protein_coding
ENSMUSG00000006411	0.0954215	0.186988	0.0373551	0.0931248	Pvrl4	protein_coding
ENSMUSG00000006412	46.7802	8.16336	50.9304	41.8376	Pfdn2	protein_coding
ENSMUSG00000006418	20.3648	21.2004	19.5638	24.3236	Rnf114	protein_coding
ENSMUSG00000006423	6.9076	7.34728	7.98428	8.7074	C330007P06Rik	protein_coding
ENSMUSG00000006435	0.934613	1.22646	0.463163	0.711768	Neurl1a	protein_coding
ENSMUSG00000006442	20.3277	24.6525	61.2762	76.106	Srm	protein_coding
ENSMUSG00000006445	1.67483	3.01638	0.886178	1.14249	Epha2	protein_coding
ENSMUSG00000006456	6.35363	7.34494	7.60859	7.60419	Rbm14	protein_coding
ENSMUSG00000006457	0.786372	0.762161	0.56089	0.611977	Actn3	protein_coding
ENSMUSG00000006463	11.3143	8.19274	8.26349	9.4693	Zdhhc24	protein_coding
ENSMUSG00000006464	1.43466	1.64495	1.7852	1.39436	Bbs1	protein_coding
ENSMUSG00000006471	2.54635	3.42508	4.20636	4.15276	Ndor1	protein_coding
ENSMUSG00000006476	4.58006	5.7927	6.04201	6.53866	Nsmf	protein_coding
ENSMUSG00000006494	3.55504	3.23969	2.83138	3.35299	Pdk1	protein_coding
ENSMUSG00000006498	51.8703	59.1386	54.9397	70.5843	Ptbp1	protein_coding
ENSMUSG00000006517	23.7014	23.2902	19.2457	18.4381	Mvd	protein_coding
ENSMUSG00000006519	18.2811	20.4478	53.13	44.535	Cyba	protein_coding
ENSMUSG00000006522	0.904188	0.827735	0.400136	0.332016	Itih3	protein_coding
ENSMUSG00000006526	2.83047	2.6516	4.73108	4.18583	Tmem110	protein_coding
ENSMUSG00000006527	6.20258	5.45598	4.80009	5.38924	Sfmbt1	protein_coding
ENSMUSG00000006538	18.148	9.21774	23.2781	25.3844	Ihh	protein_coding
ENSMUSG00000006567	0.14287	0.0458212	0.043023	0.0330014	Atp7b	protein_coding
ENSMUSG00000006575	1.34099	1.11484	1.75094	1.01279	Rundc3a	protein_coding
ENSMUSG00000006576	3.24374	2.60492	4.49137	2.92403	Slc4a3	protein_coding
ENSMUSG00000006585	5.72615	6.48149	11.2125	7.90686	Cdt1	protein_coding
ENSMUSG00000006586	0.893735	0.621674	1.90937	1.7195	Runx1t1	protein_coding
ENSMUSG00000006587	0.637365	0.956664	0.933469	0.911926	Snai3	protein_coding
ENSMUSG00000006589	31.865	34.9006	71.6466	73.6858	Aprt	protein_coding
ENSMUSG00000006599	15.0335	19.3484	20.399	19.9998	Gtf2h1	protein_coding
ENSMUSG00000006611	2.61182	2.86635	5.38261	4.96569	Hfe	protein_coding
ENSMUSG00000006641	1.40615	1.59452	1.4726	1.44559	Slc5a6	protein_coding
ENSMUSG00000006642	1.00236	0.91942	1.87668	1.74707	Tcf23	protein_coding
ENSMUSG00000006651	1.03153	0.804069	2.58679	3.68115	Aplp1	protein_coding
ENSMUSG00000006673	60.4112	62.0248	45.659	45.8306	Qrich1	protein_coding
ENSMUSG00000006675	2.04727	1.93496	2.96873	2.26831	P4htm	protein_coding
ENSMUSG00000006676	33.7195	29.3177	22.9175	20.1772	Usp19	protein_coding
ENSMUSG00000006678	4.97257	4.63689	1.99427	1.42499	Pola1	protein_coding
ENSMUSG00000006699	210.131	236.644	194.386	256.156	Cdc42	protein_coding
ENSMUSG00000006705	5.48179	6.62082	5.69643	6.61507	Pknox1	protein_coding
ENSMUSG00000006715	7.27098	6.07323	16.6773	14.7085	Gmnn	protein_coding
ENSMUSG00000006717	40.4547	35.1396	119.748	101.494	Acot13	protein_coding
ENSMUSG00000006720	3.51717	4.04719	2.95559	3.6054	Zfp184	protein_coding
ENSMUSG00000006724	0	0.104219	0.141346	0.104251	Cyp27b1	protein_coding
ENSMUSG00000006728	65.7395	61.0445	128.751	136.443	Cdk4	protein_coding
ENSMUSG00000006731	1.07398	1.6084	3.2353	2.9394	B4galnt1	protein_coding
ENSMUSG00000006732	3.79541	4.90113	17.9645	19.4311	Mettl1	protein_coding
ENSMUSG00000006736	38.7394	34.3878	32.2324	35.7023	Tspan31	protein_coding
ENSMUSG00000006740	46.5675	55.5202	39.9985	35.5649	Kif5b	protein_coding
ENSMUSG00000006763	2.36007	2.67995	4.47341	4.09067	Saal1	protein_coding
ENSMUSG00000006777	0.152268	0.523759	0.339772	0.531542	Krt23	protein_coding
ENSMUSG00000006782	4.10263	4.38213	6.36021	5.3757	Cnp	protein_coding
ENSMUSG00000006784	0.352778	0.213355	0.427969	0.283753	Ttc25	protein_coding
ENSMUSG00000006800	132.273	99.487	102.652	110.889	Sulf2	protein_coding
ENSMUSG00000006818	31.4139	34.2106	49.1593	43.1004	Sod2	protein_coding
ENSMUSG00000006850	2.57054	2.07515	3.6196	2.68786	Tmco6	protein_coding
ENSMUSG00000006906	8.65037	9.69373	17.7883	22.0447	Stambp	protein_coding
ENSMUSG00000006920	13.1609	12.9883	9.85545	11.0042	Ezh1	protein_coding
ENSMUSG00000006930	4.18258	3.30833	3.26236	3.10668	Hap1	protein_coding
ENSMUSG00000006931	46.6588	44.1147	68.5013	58.2765	Leprel4	protein_coding
ENSMUSG00000006932	118.379	141.288	60.4297	57.3682	Ctnnb1	protein_coding
ENSMUSG00000006941	22.1538	20.1691	55.1184	41.7585	Eif1b	protein_coding
ENSMUSG00000006958	0.171438	0.214436	0.191754	0.202245	Chrd	protein_coding
ENSMUSG00000006998	67.2142	77.484	54.0739	51.7812	Psmd2	protein_coding
ENSMUSG00000007021	0.143831	0.273456	0.283783	0.323929	Syngr3	protein_coding
ENSMUSG00000007029	15.4929	15.7723	11.7076	11.6515	Vars	protein_coding
ENSMUSG00000007030	0.118791	0.110574	0.0519109	0.111991	Vwa7	protein_coding
ENSMUSG00000007034	0.111033	0.114936	0.170868	0.0258685	Slc44a4	protein_coding
ENSMUSG00000007035	0.336362	0.285876	0.187387	0.140824	Msh5	protein_coding
ENSMUSG00000007036	7.65592	6.75278	9.69096	7.85861	Abhd16a	protein_coding
ENSMUSG00000007038	5.74204	6.26395	9.18388	6.84335	Neu1	protein_coding
ENSMUSG00000007039	17.1432	16.0073	49.9821	35.0042	Ddah2	protein_coding
ENSMUSG00000007041	41.507	57.0121	95.0668	91.3767	Clic1	protein_coding
ENSMUSG00000007050	2.3588	3.40904	15.7157	17.6142	Lsm2	protein_coding
ENSMUSG00000007080	2.55809	3.16095	2.27954	1.79136	Pole	protein_coding
ENSMUSG00000007097	3.04638	1.20422	2.73179	1.3334	Atp1a2	protein_coding
ENSMUSG00000007122	0.250391	0.122221	0.157791	0.0687706	Casq1	protein_coding
ENSMUSG00000007207	3.99549	3.79571	7.72619	6.55255	Stx1a	protein_coding
ENSMUSG00000007216	1.85597	1.35418	2.48129	1.96509	Zfp775	protein_coding
ENSMUSG00000007279	4.32646	3.72494	1.80601	2.11935	Scube2	protein_coding
ENSMUSG00000007338	25.0339	23.1945	40.4845	42.6045	Mrpl49	protein_coding
ENSMUSG00000007379	1.12582	1.16262	1.14264	1.26776	Dennd2c	protein_coding
ENSMUSG00000007411	45.8663	51.0224	45.4821	46.6352	Mark3	protein_coding
ENSMUSG00000007415	30.5745	24.1922	16.7919	18.2863	Gatad1	protein_coding
ENSMUSG00000007440	0.109152	0.0628272	0.0794103	0.0935447	Pcdha2	protein_coding
ENSMUSG00000007458	51.0715	51.572	58.0065	56.3841	M6pr	protein_coding
ENSMUSG00000007476	1.55437	1.62594	4.11871	4.9084	Lrrc8a	protein_coding
ENSMUSG00000007564	33.4784	48.3133	66.786	73.1562	Ppp2r1a	protein_coding
ENSMUSG00000007570	3.87807	3.65677	8.58146	6.7444	Fance	protein_coding
ENSMUSG00000007589	9.38235	12.4652	13.4612	13.649	Tinf2	protein_coding
ENSMUSG00000007591	0.35999	0.203067	0.165797	0.413324	Tssk4	protein_coding
ENSMUSG00000007603	12.4323	7.90789	11.7025	9.35646	Dus3l	protein_coding
ENSMUSG00000007610	4.4711	5.23711	6.09745	5.24023	Gtpbp3	protein_coding
ENSMUSG00000007613	64.2486	69.0402	23.8317	27.6474	Tgfbr1	protein_coding
ENSMUSG00000007617	5.63187	7.59357	3.56293	3.87873	Homer1	protein_coding
ENSMUSG00000007646	2.18785	1.82212	2.89823	2.60753	Rad51c	protein_coding
ENSMUSG00000007653	1.24949	1.18587	0.398782	0.69599	Gabrb2	protein_coding
ENSMUSG00000007655	51.6973	58.7738	46.2784	57.9461	Cav1	protein_coding
ENSMUSG00000007656	21.7315	19.2598	32.6273	30.5695	Arpp19	protein_coding
ENSMUSG00000007659	3.43471	3.97444	10.6612	14.6576	Bcl2l1	protein_coding
ENSMUSG00000007670	21.22	21.7275	32.742	37.5411	Khsrp	protein_coding
ENSMUSG00000007682	0.803487	0.963986	1.40582	1.73571	Dio2	protein_coding
ENSMUSG00000007721	57.4037	29.2832	77.6616	75.2008	Ccdc124	protein_coding
ENSMUSG00000007739	58.6134	75.1162	53.0817	55.7637	Cct4	protein_coding
ENSMUSG00000007777	13.073	18.2036	34.8288	21.9944	0610009B22Rik	protein_coding
ENSMUSG00000007783	3.20377	2.05434	5.05019	4.46757	Cpt1c	protein_coding
ENSMUSG00000007805	0.636541	0.571911	1.83207	2.07971	Twist2	protein_coding
ENSMUSG00000007812	21.7843	26.9343	12.5858	13.6371	Zfp655	protein_coding
ENSMUSG00000007815	150.433	163.733	348.37	364.093	Rhoa	protein_coding
ENSMUSG00000007817	6.32141	8.35434	11.2835	15.9981	Zmiz1	protein_coding
ENSMUSG00000007827	4.54749	4.5567	4.17049	2.74741	Ankrd26	protein_coding
ENSMUSG00000007833	2.50602	3.27814	4.10563	2.90733	Aldh16a1	protein_coding
ENSMUSG00000007836	61.1232	41.2318	90.47	63.0876	Hnrnpa0	protein_coding
ENSMUSG00000007837	3.62976	3.3071	8.84699	8.62393	Prrg2	protein_coding
ENSMUSG00000007850	47.4213	42.5186	73.5639	52.4651	Hnrnph1	protein_coding
ENSMUSG00000007867	26.1822	22.5954	80.0954	51.6949	Ift43	protein_coding
ENSMUSG00000007872	17.8625	26.9608	53.629	49.5483	Id3	protein_coding
ENSMUSG00000007877	0.100548	0.0157208	0	0.0849186	Tcap	protein_coding
ENSMUSG00000007880	10.8476	11.0944	20.6972	20.3385	Arid1a	protein_coding
ENSMUSG00000007888	0.246417	0.235697	0	0.146903	Crlf1	protein_coding
ENSMUSG00000007891	176.109	213.853	230.958	218.797	Ctsd	protein_coding
ENSMUSG00000007892	299.222	447.431	584.606	400.834	Rplp1	protein_coding
ENSMUSG00000007908	0.161811	0.0984621	0.0873132	0.103417	Hmgcll1	protein_coding
ENSMUSG00000007950	10.6785	10.2259	19.795	16.4926	Abhd8	protein_coding
ENSMUSG00000007987	20.9656	11.5006	20.4599	21.9741	Rabl5	protein_coding
ENSMUSG00000007989	14.9113	17.4242	2.54242	3.32651	Fzd3	protein_coding
ENSMUSG00000008028	0.346912	0.486639	0.319845	0.240961	1700008O03Rik	protein_coding
ENSMUSG00000008035	48.5053	34.562	63.3115	69.923	Mid1ip1	protein_coding
ENSMUSG00000008036	42.9046	42.418	114.969	97.8555	Ap2s1	protein_coding
ENSMUSG00000008090	15.4141	14.2917	30.3468	29.2085	Fgfrl1	protein_coding
ENSMUSG00000008129	2.74847	2.08126	2.04722	1.72872	4930432K21Rik	protein_coding
ENSMUSG00000008136	22.6636	23.5516	46.089	34.6803	Fhl2	protein_coding
ENSMUSG00000008140	3.68028	3.37713	15.1014	14.0657	Emc10	protein_coding
ENSMUSG00000008153	15.0976	13.6104	6.76565	6.71397	Clstn3	protein_coding
ENSMUSG00000008167	1.70465	2.39652	5.98114	5.38589	Fbxw9	protein_coding
ENSMUSG00000008193	0.188794	0.136439	0.0197088	0.0850382	Spib	protein_coding
ENSMUSG00000008200	9.31406	8.64814	15.6194	12.6365	Fnbp4	protein_coding
ENSMUSG00000008206	2.25443	2.19983	4.08845	2.98725	Cers4	protein_coding
ENSMUSG00000008226	5.37225	4.69231	6.73651	6.25297	Scrn3	protein_coding
ENSMUSG00000008301	26.6171	28.3452	51.5288	40.9938	Phax	protein_coding
ENSMUSG00000008305	8.04407	8.30966	7.09701	7.87377	Tle1	protein_coding
ENSMUSG00000008307	0.798845	1.27017	0.508845	0.396415	1700109H08Rik	protein_coding
ENSMUSG00000008318	1.04288	0.745394	0.879111	0.826551	Relt	protein_coding
ENSMUSG00000008333	25.4105	25.6648	50.595	38.0489	Snrpb2	protein_coding
ENSMUSG00000008348	96.8766	84.1551	116.85	45.3762	Ubc	protein_coding
ENSMUSG00000008373	11.9434	12.1084	10.7181	11.4067	Prpf31	protein_coding
ENSMUSG00000008384	11.2767	11.6432	15.7632	14.1958	Sertad1	protein_coding
ENSMUSG00000008393	77.8885	83.0642	157.123	187.595	Carhsp1	protein_coding
ENSMUSG00000008398	7.29563	8.37534	10.5118	11.3412	Elk3	protein_coding
ENSMUSG00000008429	14.4855	16.0602	21.4488	23.7342	Herpud2	protein_coding
ENSMUSG00000008435	2.18245	2.76373	2.83896	3.07607	Rdh13	protein_coding
ENSMUSG00000008450	20.1936	19.6487	43.9014	53.3683	Nutf2	protein_coding
ENSMUSG00000008475	86.9646	87.1871	99.7725	105.203	Arpc5	protein_coding
ENSMUSG00000008489	0.798345	0.822883	0.983044	0.916749	Elavl2	protein_coding
ENSMUSG00000008496	0.203511	0.144086	0.820744	0.769658	Pou2f2	protein_coding
ENSMUSG00000008540	118.286	135.966	227.451	176.482	Mgst1	protein_coding
ENSMUSG00000008575	4.13284	4.59844	9.43797	7.90478	Nfib	protein_coding
ENSMUSG00000008601	0.156682	0.178163	0.10037	0.240594	Rab25	protein_coding
ENSMUSG00000008604	36.4163	28.8432	33.1488	39.1532	Ubqln4	protein_coding
ENSMUSG00000008658	0.947227	0.804227	2.562	2.68925	Rbfox1	protein_coding
ENSMUSG00000008668	50.9268	51.5185	50.7599	44.1133	Rps18	protein_coding
ENSMUSG00000008682	395.91	427.231	474.979	424.094	Rpl10	protein_coding
ENSMUSG00000008683	74.6027	83.7628	52.6433	53.9557	Rps15a	protein_coding
ENSMUSG00000008690	17.6227	17.2677	30.4264	28.0424	Ncaph2	protein_coding
ENSMUSG00000008730	24.4638	33.408	9.86416	12.7315	Hipk1	protein_coding
ENSMUSG00000008734	13.5712	11.5274	10.9843	14.1436	Gprc5b	protein_coding
ENSMUSG00000008763	22.8028	25.5128	12.7799	14.8432	Man1a2	protein_coding
ENSMUSG00000008822	2.79743	2.55949	10.6876	5.44464	Acyp1	protein_coding
ENSMUSG00000008845	1.72412	1.52616	0.585647	0.430113	Cd163	protein_coding
ENSMUSG00000008855	6.26825	5.11772	9.71238	8.82658	Hdac5	protein_coding
ENSMUSG00000008859	32.1891	27.9798	53.3557	49.4195	Rala	protein_coding
ENSMUSG00000008892	107.218	137.23	192.64	162.363	Vdac3	protein_coding
ENSMUSG00000008958	12.4519	12.2167	41.7528	35.2481	Vps72	protein_coding
ENSMUSG00000008976	18.5837	20.4852	13.4002	13.797	Gabpa	protein_coding
ENSMUSG00000008999	1.57127	1.44991	2.22137	3.31172	Bmp7	protein_coding
ENSMUSG00000009013	36.0137	40.732	115.59	114.114	Dynll1	protein_coding
ENSMUSG00000009030	20.4565	18.8646	15.7055	14.9516	Pdcl	protein_coding
ENSMUSG00000009035	5.97483	7.05239	16.1448	16.5507	Tmem184b	protein_coding
ENSMUSG00000009073	18.7846	17.5739	13.1752	14.7638	Nf2	protein_coding
ENSMUSG00000009076	5.07914	4.59758	12.0647	10.1704	Zmat5	protein_coding
ENSMUSG00000009079	42.1109	33.9091	53.5945	33.1533	Ewsr1	protein_coding
ENSMUSG00000009090	10.3862	12.4861	8.37843	10.1556	Ap1b1	protein_coding
ENSMUSG00000009092	10.4791	10.4859	45.2895	42.0993	Derl3	protein_coding
ENSMUSG00000009097	0.382191	0.343859	0.881959	0.84565	Tbx1	protein_coding
ENSMUSG00000009108	0.437612	0.607081	0.364431	0.241912	Gnat2	protein_coding
ENSMUSG00000009112	12.5852	13.8242	10.0029	12.2115	Bcl2l13	protein_coding
ENSMUSG00000009145	0.196754	0.354954	0.604344	0.230081	Dqx1	protein_coding
ENSMUSG00000009185	2.21511	2.30404	3.06701	2.88823	Ccl8	protein_coding
ENSMUSG00000009207	2.9065	2.71236	1.16789	1.0729	Lnp	protein_coding
ENSMUSG00000009210	0.0372925	0.116614	0	0.0629913	2310007L24Rik	protein_coding
ENSMUSG00000009214	0	0	0.0185218	0.106556	Tmem8c	protein_coding
ENSMUSG00000009216	0.0604003	0.0201464	0.151329	0.0362748	Fam163b	protein_coding
ENSMUSG00000009248	0.088697	0.0924524	0.434033	0.183112	Ascl2	protein_coding
ENSMUSG00000009281	111.56	68.2017	102.182	84.2551	Rarres2	protein_coding
ENSMUSG00000009291	62.5623	74.7864	72.9559	86.4947	Pttg1ip	protein_coding
ENSMUSG00000009292	0.109258	0.193503	0.0794876	0.0849255	Trpm2	protein_coding
ENSMUSG00000009293	8.94971	7.87161	16.8656	16.0608	Ube2g2	protein_coding
ENSMUSG00000009376	2.284	3.36339	0.783577	0.922548	Met	protein_coding
ENSMUSG00000009378	0.350008	0.349498	0.0967194	0.205347	Slc16a12	protein_coding
ENSMUSG00000009394	0.305999	0.261323	0.228016	0.185359	Syn2	protein_coding
ENSMUSG00000009406	2.99147	2.75577	2.89694	3.53568	Elk1	protein_coding
ENSMUSG00000009418	3.48142	5.90954	5.64066	8.52748	Nav1	protein_coding
ENSMUSG00000009470	43.035	54.0213	15.2736	17.1972	Tnpo1	protein_coding
ENSMUSG00000009535	7.4292	8.45585	6.6658	6.55226	Rnmt	protein_coding
ENSMUSG00000009545	2.35625	1.57447	1.82942	1.77182	Kcnq1	protein_coding
ENSMUSG00000009549	50.0927	52.7166	116.958	97.9732	Srp14	protein_coding
ENSMUSG00000009551	0.1582	0.13539	0.0391145	0.0187521	6330409D20Rik	protein_coding
ENSMUSG00000009555	17.8376	11.7552	27.2824	21.4686	Cdk9	protein_coding
ENSMUSG00000009563	5.14102	6.18122	9.40528	8.76293	Tor2a	protein_coding
ENSMUSG00000009566	2.99287	3.62959	4.86112	4.62562	Fpgs	protein_coding
ENSMUSG00000009569	9.07208	10.1207	4.88751	5.41163	Mkl2	protein_coding
ENSMUSG00000009575	28.4168	31.3192	14.5153	16.4533	Cbx5	protein_coding
ENSMUSG00000009585	3.95272	4.82159	7.73389	8.78301	Apobec3	protein_coding
ENSMUSG00000009596	0.297211	0.0597461	0.149594	0.191246	Taf7l	protein_coding
ENSMUSG00000009614	4.12154	3.43227	5.65706	4.83135	Sardh	protein_coding
ENSMUSG00000009621	3.38065	3.86	3.30657	3.35671	Vav2	protein_coding
ENSMUSG00000009628	18.6749	19.138	10.8345	13.1745	Tex15	protein_coding
ENSMUSG00000009630	31.8559	31.4145	64.8624	64.1612	Ppp2cb	protein_coding
ENSMUSG00000009633	7.61313	5.80557	15.7548	10.9313	G0s2	protein_coding
ENSMUSG00000009640	11.4268	11.3471	16.5307	14.1603	Dmap1	protein_coding
ENSMUSG00000009646	0	0.126086	0.0473544	0.0227024	Pla2g12b	protein_coding
ENSMUSG00000009647	6.12755	6.78342	6.39944	6.67375	Mcu	protein_coding
ENSMUSG00000009654	0.598313	0.384878	0.99378	0.58712	Oit3	protein_coding
ENSMUSG00000009670	0.233433	0.148046	0.0849479	0.17771	Tex11	protein_coding
ENSMUSG00000009681	13.1508	14.6845	11.9104	13.7476	Bcr	protein_coding
ENSMUSG00000009687	3.94888	6.37798	5.67754	9.93221	Fxyd5	protein_coding
ENSMUSG00000009731	0.229871	0.19732	0.386422	0.416193	Kcnd1	protein_coding
ENSMUSG00000009733	11.2514	10.3085	9.30873	9.79245	Tfcp2	protein_coding
ENSMUSG00000009739	1.92188	1.5251	3.35261	2.73835	Pou6f1	protein_coding
ENSMUSG00000009741	19.8191	20.9847	18.6092	21.4953	Ubp1	protein_coding
ENSMUSG00000009772	0.84499	1.0265	0.83531	0.835148	Nuak2	protein_coding
ENSMUSG00000009828	3.33338	3.36631	4.36165	5.42553	Ick	protein_coding
ENSMUSG00000009863	61.6875	58.9743	91.1966	78.3695	Sdhb	protein_coding
ENSMUSG00000009876	3.5382	3.78257	17.6869	15.0517	Cox4i2	protein_coding
ENSMUSG00000009894	12.8768	16.3537	22.9508	21.5201	Snap47	protein_coding
ENSMUSG00000009905	7.81453	7.97763	6.43257	6.29755	Kdsr	protein_coding
ENSMUSG00000009907	26.4918	24.1966	15.5121	15.92	Vps4b	protein_coding
ENSMUSG00000009927	961.746	1108.24	911.834	939.475	Rps25	protein_coding
ENSMUSG00000009941	1.24346	0.969181	2.11424	1.93315	Nxf2	protein_coding
ENSMUSG00000009995	7.62123	7.10159	10.5132	8.8347	Taz	protein_coding
ENSMUSG00000010021	0.172808	0.146542	0.171991	0.191296	Kif19a	protein_coding
ENSMUSG00000010025	14.5147	14.1554	12.5812	12.9085	Aldh3a2	protein_coding
ENSMUSG00000010044	0.169923	0.178534	0.127719	0.0765381	Zmynd10	protein_coding
ENSMUSG00000010045	10.5686	11.2956	19.0262	20.0055	Tmem115	protein_coding
ENSMUSG00000010047	25.8882	13.998	21.0083	18.1021	Hyal2	protein_coding
ENSMUSG00000010048	5.95147	6.40542	13.23	11.0861	Ifrd2	protein_coding
ENSMUSG00000010051	0.738179	0.789162	0.896574	0.952023	Hyal1	protein_coding
ENSMUSG00000010054	12.2952	11.5386	16.8492	14.023	Tusc2	protein_coding
ENSMUSG00000010057	11.8168	9.38623	13.5127	12.7352	Nprl2	protein_coding
ENSMUSG00000010064	14.6352	13.8171	14.271	13.9575	Slc38a3	protein_coding
ENSMUSG00000010066	1.09821	0.627742	1.73355	1.81732	Cacna2d2	protein_coding
ENSMUSG00000010067	0.99932	1.24996	1.28454	1.3751	Rassf1	protein_coding
ENSMUSG00000010080	0.955073	1.16896	1.32122	1.10847	Epn3	protein_coding
ENSMUSG00000010095	69.9229	75.5344	84.1202	92.1691	Slc3a2	protein_coding
ENSMUSG00000010097	16.1984	17.8585	26.578	26.7082	Nxf1	protein_coding
ENSMUSG00000010110	24.2402	23.8895	29.0562	27.7352	Stx5a	protein_coding
ENSMUSG00000010122	2.61686	3.36569	3.50761	2.09407	Slc47a1	protein_coding
ENSMUSG00000010136	0.190301	0.0132239	0.0248327	0	Pifo	protein_coding
ENSMUSG00000010142	0.352912	0.620096	0.355258	0.473101	Tnfrsf13b	protein_coding
ENSMUSG00000010154	0.853991	0.767554	1.11706	1.42809	Spire2	protein_coding
ENSMUSG00000010175	0.984921	1.45577	0.941512	0.838269	Prox1	protein_coding
ENSMUSG00000010205	11.5894	12.3906	35.3573	43.3951	Raver1	protein_coding
ENSMUSG00000010277	30.2682	35.4594	29.3766	31.4276	2610507B11Rik	protein_coding
ENSMUSG00000010290	15.0781	14.2569	8.85401	8.81542	AI597479	protein_coding
ENSMUSG00000010307	117.114	77.038	234.064	225.567	Tmem86a	protein_coding
ENSMUSG00000010311	0.365547	0.185206	0.597769	0.406422	Optc	protein_coding
ENSMUSG00000010342	2.29554	2.65728	5.24676	3.75701	Tex14	protein_coding
ENSMUSG00000010358	7.34078	7.90472	14.7792	9.83561	Ifi35	protein_coding
ENSMUSG00000010362	2.64777	2.88604	8.22713	5.33278	Rdm1	protein_coding
ENSMUSG00000010376	169.473	156.041	392.227	346.846	Nedd8	protein_coding
ENSMUSG00000010392	16.696	19.0731	14.4794	17.8999	Gosr1	protein_coding
ENSMUSG00000010406	108.449	88.4433	145.57	183.085	Mrpl52	protein_coding
ENSMUSG00000010453	18.8141	19.4482	17.1592	16.8038	Kansl3	protein_coding
ENSMUSG00000010461	1.55759	1.80959	1.02813	1.13943	Eya4	protein_coding
ENSMUSG00000010476	0.280017	0.293852	0.362302	0.272565	Ebf3	protein_coding
ENSMUSG00000010517	19.6165	20.9958	10.9572	11.1542	Faf1	protein_coding
ENSMUSG00000010529	0.255391	0.270299	1.79962	1.94676	Gm266	protein_coding
ENSMUSG00000010538	1.69295	1.7959	2.06375	1.80987	Tsacc	protein_coding
ENSMUSG00000010554	3.69255	4.71574	4.44802	4.69993	Mettl16	protein_coding
ENSMUSG00000010592	2.86737	3.24206	1.15104	1.32256	Dazl	protein_coding
ENSMUSG00000010607	12.6204	11.5851	32.3087	27.7667	Pigyl	protein_coding
ENSMUSG00000010608	14.5544	10.9839	38.4054	27.03	Rbm25	protein_coding
ENSMUSG00000010609	13.4448	13.0054	19.5146	17.3386	Psen2	protein_coding
ENSMUSG00000010651	0.637651	0.524123	1.48348	0.82062	Acaa1b	protein_coding
ENSMUSG00000010660	6.95302	7.90984	7.06259	7.00465	Plcd1	protein_coding
ENSMUSG00000010663	88.3452	88.6955	72.4846	83.5155	Fads1	protein_coding
ENSMUSG00000010721	3.05834	3.64136	3.01393	2.87355	Lmbr1	protein_coding
ENSMUSG00000010751	0.466927	0.549271	0.515729	1.03281	Tnfrsf22	protein_coding
ENSMUSG00000010755	11.9073	13.0304	10.2257	11.5169	Cars	protein_coding
ENSMUSG00000010760	0.267575	0.0787494	0.184851	0.141793	Phlda2	protein_coding
ENSMUSG00000010796	0.240068	0.363496	0.435279	0.189709	Asz1	protein_coding
ENSMUSG00000010797	0.0317028	0.27097	0.161341	0.237998	Wnt2	protein_coding
ENSMUSG00000010803	0.163946	0.0895355	0.282034	0.291225	Gabra1	protein_coding
ENSMUSG00000010830	12.4037	13.902	21.0789	27.7072	Kdelr3	protein_coding
ENSMUSG00000010911	13.0946	13.5024	25.4117	16.1006	Apip	protein_coding
ENSMUSG00000010914	12.3576	13.9401	13.4947	12.1266	Pdhx	protein_coding
ENSMUSG00000010936	14.8465	14.4653	24.197	28.1547	Vac14	protein_coding
ENSMUSG00000011008	0.235545	0.285557	0.0425585	0.0734515	Mcoln2	protein_coding
ENSMUSG00000011096	21.7976	16.8821	29.0181	29.936	Akt1s1	protein_coding
ENSMUSG00000011114	48.8849	48.5107	46.6414	45.1836	Tbrg1	protein_coding
ENSMUSG00000011118	0.367442	0.263429	0.410482	0.211929	Panx3	protein_coding
ENSMUSG00000011148	2.38812	2.18625	2.63172	1.98986	Adssl1	protein_coding
ENSMUSG00000011154	0.213402	0.0642598	0.185648	0.169105	1700026D08Rik	protein_coding
ENSMUSG00000011158	13.9606	12.469	18.5899	16.3246	Brf1	protein_coding
ENSMUSG00000011171	0.122807	0.0333931	0.08152	0.126265	Vipr2	protein_coding
ENSMUSG00000011179	64.3464	84.3761	71.9385	67.9022	Odc1	protein_coding
ENSMUSG00000011254	4.09021	4.69097	7.77866	9.06046	Thg1l	protein_coding
ENSMUSG00000011256	3.3727	3.98819	2.84388	2.78337	Adam19	protein_coding
ENSMUSG00000011257	61.7555	48.9734	51.268	51.183	Pabpc4	protein_coding
ENSMUSG00000011263	1.98132	1.88238	2.03445	2.2433	Exoc3l2	protein_coding
ENSMUSG00000011267	1.23043	0.818222	1.20726	1.50833	Zfp296	protein_coding
ENSMUSG00000011305	13.0397	15.9459	13.0478	8.39616	Plin5	protein_coding
ENSMUSG00000011306	17.8542	16.956	19.5673	17.166	Sugp1	protein_coding
ENSMUSG00000011382	13.4375	11.0053	21.5719	19.2028	Dhdh	protein_coding
ENSMUSG00000011427	6.26688	6.26763	5.64059	5.01104	Zfp790	protein_coding
ENSMUSG00000011463	0.0253973	0.00907633	0.613589	0.00817122	Cpb1	protein_coding
ENSMUSG00000011589	2.0449	1.3471	0.432285	0.337731	Fsd1	protein_coding
ENSMUSG00000011632	1.12048	0.947497	1.29739	1.31506	Pinlyp	protein_coding
ENSMUSG00000011658	1.80761	1.83797	4.28495	3.48636	Fuz	protein_coding
ENSMUSG00000011752	98.5214	97.2013	99.1677	116.028	Pgam1	protein_coding
ENSMUSG00000011831	18.8053	21.6487	16.8509	17.5588	Evi5	protein_coding
ENSMUSG00000011832	3.20659	2.25368	2.70868	2.18477	Evi5l	protein_coding
ENSMUSG00000011837	13.4349	13.5933	37.901	34.106	Snapc2	protein_coding
ENSMUSG00000011877	5.72598	8.2187	17.412	19.3741	Git1	protein_coding
ENSMUSG00000011884	10.3078	11.9345	24.4503	25.4597	Gltp	protein_coding
ENSMUSG00000011958	38.0072	41.0176	41.9999	39.3543	Bnip2	protein_coding
ENSMUSG00000011960	9.00942	9.35344	9.58147	9.88739	Ccnt1	protein_coding
ENSMUSG00000012017	5.08425	3.71906	7.90774	6.42007	Scarf2	protein_coding
ENSMUSG00000012076	36.6132	26.1244	29.2953	33.4644	Brms1l	protein_coding
ENSMUSG00000012114	9.22767	9.51558	15.8422	18.7673	Med15	protein_coding
ENSMUSG00000012117	5.92915	5.74629	13.9193	15.2255	Dhdds	protein_coding
ENSMUSG00000012123	0.0909671	0.0858734	0.120944	0.0502514	Aim1l	protein_coding
ENSMUSG00000012126	0.359308	0.141428	1.05052	0.63945	Ubxn11	protein_coding
ENSMUSG00000012211	0.0938187	0.234698	0	0.0422587	Tex22	protein_coding
ENSMUSG00000012282	0.109186	0	0	0	Wnt8a	protein_coding
ENSMUSG00000012296	3.91197	5.36405	13.7506	15.8627	Tjap1	protein_coding
ENSMUSG00000012350	1.17312	1.14929	1.35014	1.28493	Ehf	protein_coding
ENSMUSG00000012396	0.0106289	0.0731207	0.124828	0.0837823	Nanog	protein_coding
ENSMUSG00000012405	113.577	115.123	128.373	121.476	Rpl15	protein_coding
ENSMUSG00000012422	6.35494	7.78195	6.57515	6.24238	Tmem167	protein_coding
ENSMUSG00000012428	9.39917	10.3991	6.38162	5.55487	Steap4	protein_coding
ENSMUSG00000012429	6.47475	5.79512	10.7149	9.23935	Mplkip	protein_coding
ENSMUSG00000012443	13.4529	14.0621	5.20354	5.74662	Kif11	protein_coding
ENSMUSG00000012483	18.3969	17.1073	34.1454	23.669	Rpa3	protein_coding
ENSMUSG00000012519	6.98446	7.53903	6.63509	6.1988	Mlkl	protein_coding
ENSMUSG00000012535	10.8812	11.507	11.6305	14.1269	Tnpo3	protein_coding
ENSMUSG00000012609	2.80396	2.54429	1.77644	2.22701	Ttll5	protein_coding
ENSMUSG00000012640	8.57254	8.82438	6.27631	4.93281	Zfp715	protein_coding
ENSMUSG00000012705	0.42257	0.113262	1.55973	2.1583	Retn	protein_coding
ENSMUSG00000012777	0.204023	0.119091	0.031948	0.0306327	Acpt	protein_coding
ENSMUSG00000012848	247.748	293.451	295.891	277.086	Rps5	protein_coding
ENSMUSG00000012889	6.03638	4.66123	4.38447	4.68031	Podnl1	protein_coding
ENSMUSG00000013033	16.6174	13.0827	31.5487	28.8155	Lphn1	protein_coding
ENSMUSG00000013076	17.2243	16.6313	14.2303	16.2983	Amotl1	protein_coding
ENSMUSG00000013083	8.37268	7.60831	7.98412	8.54184	2200002J24Rik	protein_coding
ENSMUSG00000013089	3.62996	4.89997	3.46505	3.80637	Etv5	protein_coding
ENSMUSG00000013091	0.0609981	0.940995	0.0955169	0.778469	Tmem190	protein_coding
ENSMUSG00000013150	1.5385	2.0311	2.55692	2.5623	Gfod2	protein_coding
ENSMUSG00000013155	3.73748	2.80023	8.73477	6.68747	Enkd1	protein_coding
ENSMUSG00000013158	0.00983083	0.184447	0	0.044281	4933405L10Rik	protein_coding
ENSMUSG00000013160	41.5263	38.0937	69.6306	76.5967	Atp6v0d1	protein_coding
ENSMUSG00000013236	25.5736	25.3677	22.0519	19.9698	Ptprs	protein_coding
ENSMUSG00000013275	24.48	21.6663	16.4888	20.1749	Slc41a1	protein_coding
ENSMUSG00000013367	0.154681	0.12519	0.395379	0.56353	Iglon5	protein_coding
ENSMUSG00000013418	0.235255	0.0605826	0.227532	0.124666	B4galnt2	protein_coding
ENSMUSG00000013419	9.04735	6.10396	8.38316	9.82051	Zfp651	protein_coding
ENSMUSG00000013465	23.5904	20.3879	19.734	18.8981	Nelfb	protein_coding
ENSMUSG00000013483	0.137132	0.145635	0.109393	0.157334	Card14	protein_coding
ENSMUSG00000013495	4.06185	4.09217	5.22173	4.72976	Tmem175	protein_coding
ENSMUSG00000013523	0.138876	0.0513227	0.155686	0.085301	Bcas1	protein_coding
ENSMUSG00000013562	0.746313	0.510165	0	0	4833413E03Rik	protein_coding
ENSMUSG00000013584	35.7607	42.1493	56.9	60.4008	Aldh1a2	protein_coding
ENSMUSG00000013593	98.3792	101.227	129.885	130.401	Ndufs2	protein_coding
ENSMUSG00000013611	0.353186	0.0558558	0.257456	0.310857	Snx31	protein_coding
ENSMUSG00000013622	28.0389	27.3988	41.4579	37.8399	Atraid	protein_coding
ENSMUSG00000013629	7.74823	10.3159	4.95008	4.62139	Cad	protein_coding
ENSMUSG00000013646	3.89037	4.38043	5.44132	5.06945	Sh3bp5l	protein_coding
ENSMUSG00000013653	1.13231	1.30364	2.50851	1.70974	1810065E05Rik	protein_coding
ENSMUSG00000013662	44.8813	49.4199	33.3688	34.7901	Atad1	protein_coding
ENSMUSG00000013663	32.0193	35.7436	22.485	23.8353	Pten	protein_coding
ENSMUSG00000013698	28.32	16.8642	27.2616	29.3294	Pea15a	protein_coding
ENSMUSG00000013701	23.8566	32.8441	35.3983	29.9444	Timm23	protein_coding
ENSMUSG00000013707	1.83716	1.38141	3.41724	1.98507	Tnfaip8l2	protein_coding
ENSMUSG00000013736	8.36419	9.31795	10.532	10.1678	Trnt1	protein_coding
ENSMUSG00000013766	0.599024	0.842922	3.64945	3.6046	Ly6g6e	protein_coding
ENSMUSG00000013787	32.3174	26.1765	37.0875	37.4477	Ehmt2	protein_coding
ENSMUSG00000013822	31.2277	34.3377	44.3119	48.7784	Elof1	protein_coding
ENSMUSG00000013833	8.68262	6.82683	12.1297	11.1929	Med16	protein_coding
ENSMUSG00000013846	2.03881	5.57567	3.30111	6.19045	St3gal1	protein_coding
ENSMUSG00000013858	14.6082	13.1039	18.1135	20.1818	Tmem259	protein_coding
ENSMUSG00000013878	5.16426	6.45949	5.32254	5.23674	Rnf170	protein_coding
ENSMUSG00000013921	1.42108	1.40034	12.5311	11.4505	Clip3	protein_coding
ENSMUSG00000013973	0.709491	0.72724	1.04573	1.2957	Dedd	protein_coding
ENSMUSG00000013974	0.157884	4.26562	0.024723	1.39861	1810033B17Rik	protein_coding
ENSMUSG00000013997	6.57836	5.87128	8.01234	6.48005	Nit1	protein_coding
ENSMUSG00000014039	2.21874	2.41065	1.46208	1.41206	Prdm15	protein_coding
ENSMUSG00000014074	12.3849	13.6308	13.4287	13.6697	Rnf168	protein_coding
ENSMUSG00000014075	2.63278	2.39328	8.47221	5.62563	Tctex1d2	protein_coding
ENSMUSG00000014077	23.074	30.9482	31.1778	42.9855	Chp1	protein_coding
ENSMUSG00000014158	0.230933	0.28154	0.418836	0.276506	Trpv4	protein_coding
ENSMUSG00000014164	2.06875	1.70119	0.344681	0.483646	Klhl3	protein_coding
ENSMUSG00000014177	11.9043	12.2227	15.9028	11.202	Tvp23b	protein_coding
ENSMUSG00000014195	17.0112	14.888	40.0662	27.1874	Dnajc7	protein_coding
ENSMUSG00000014198	0.0537922	0.139373	0.189525	0.0432671	Zfp385c	protein_coding
ENSMUSG00000014226	52.2118	57.9997	129.161	130.505	Cacybp	protein_coding
ENSMUSG00000014232	5.09222	5.42118	13.1398	8.31286	Cluap1	protein_coding
ENSMUSG00000014243	11.3453	11.7272	24.0102	17.6696	Zswim7	protein_coding
ENSMUSG00000014245	2.19597	2.36561	5.39245	4.93381	Pigl	protein_coding
ENSMUSG00000014294	24.0174	26.9406	88.5585	72.1992	Ndufa2	protein_coding
ENSMUSG00000014301	17.6709	14.5729	34.4851	22.8264	Pam16	protein_coding
ENSMUSG00000014303	5.80082	5.61644	7.5518	9.00817	Glis2	protein_coding
ENSMUSG00000014313	45.963	46.9996	92.9351	62.192	Cox6c	protein_coding
ENSMUSG00000014329	12.0014	10.447	17.8841	18.0602	Bicc1	protein_coding
ENSMUSG00000014349	30.7697	28.6508	37.7891	49.7612	Ube2z	protein_coding
ENSMUSG00000014353	9.68952	11.0137	8.83099	7.11532	Tmem87b	protein_coding
ENSMUSG00000014355	19.3453	20.3675	6.04972	6.9807	Anapc1	protein_coding
ENSMUSG00000014361	6.15259	6.5477	7.0418	5.43369	Mertk	protein_coding
ENSMUSG00000014402	36.1944	35.4241	55.8191	67.4494	Tsg101	protein_coding
ENSMUSG00000014418	8.29379	8.7553	6.23025	5.20375	Hps5	protein_coding
ENSMUSG00000014426	6.97155	6.71142	5.52343	5.08359	Map3k4	protein_coding
ENSMUSG00000014444	5.33433	6.44116	1.51864	2.27198	Piezo1	protein_coding
ENSMUSG00000014453	0.0336989	0.138496	0	0.0542107	Blk	protein_coding
ENSMUSG00000014470	10.3543	12.3056	21.1203	21.4674	Rnf166	protein_coding
ENSMUSG00000014496	13.5943	18.8593	6.36372	7.25639	Ankrd28	protein_coding
ENSMUSG00000014498	8.47564	9.85099	6.59602	9.45476	Ankrd52	protein_coding
ENSMUSG00000014503	2.31059	3.47148	3.49568	4.95216	Pkd2l2	protein_coding
ENSMUSG00000014504	9.96853	7.59536	18.7656	13.6537	Srp19	protein_coding
ENSMUSG00000014543	0.627636	0.481161	0.309111	0.478776	Klra17	protein_coding
ENSMUSG00000014547	12.0038	15.5258	2.37975	3.22919	Wdfy2	protein_coding
ENSMUSG00000014550	7.14443	8.42115	5.6634	6.31587	Zfyve20	protein_coding
ENSMUSG00000014551	5.15301	4.65276	9.37989	8.12047	Mrps25	protein_coding
ENSMUSG00000014554	8.28773	8.82908	18.8535	16.0442	Dguok	protein_coding
ENSMUSG00000014592	4.80197	3.40823	6.29071	6.81447	Camta1	protein_coding
ENSMUSG00000014599	4.97702	6.36974	2.98905	4.65087	Csf1	protein_coding
ENSMUSG00000014601	16.13	17.491	13.833	15.1073	Strip1	protein_coding
ENSMUSG00000014602	1.4322	1.23014	1.14155	1.17527	Kif1a	protein_coding
ENSMUSG00000014606	37.8637	30.116	46.9301	44.6436	Slc25a11	protein_coding
ENSMUSG00000014609	0.133955	0.0264556	0.0496801	0.0158783	Chrne	protein_coding
ENSMUSG00000014633	4.35074	6.59452	12.0275	10.2976	Cmc2	protein_coding
ENSMUSG00000014668	7.0798	7.56689	6.91492	7.92581	Chfr	protein_coding
ENSMUSG00000014704	0.206533	0.147619	0.173255	0.520516	Hoxa2	protein_coding
ENSMUSG00000014725	0.139224	0.149843	0.0760502	0.15313	Adam28	protein_coding
ENSMUSG00000014747	0.164439	0.0428503	0.0804671	0.123447	Ankrd53	protein_coding
ENSMUSG00000014748	9.92283	11.0418	14.8928	17.6381	Tex261	protein_coding
ENSMUSG00000014763	11.2636	10.7404	7.55721	7.78063	Fam120b	protein_coding
ENSMUSG00000014767	2.58859	3.02872	3.04532	4.04547	Tbp	protein_coding
ENSMUSG00000014769	236.333	285.81	302.286	284.816	Psmb1	protein_coding
ENSMUSG00000014773	1.2059	1.36352	0.948581	0.521548	Dll1	protein_coding
ENSMUSG00000014776	0.211803	0.145449	0.331662	0.233829	Nol3	protein_coding
ENSMUSG00000014778	1.77218	2.00266	2.81904	1.85183	Fhod1	protein_coding
ENSMUSG00000014782	9.41397	7.13996	12.4629	14.0489	Plekhg4	protein_coding
ENSMUSG00000014786	0.333126	0.194069	0.814619	0.580673	Slc9a5	protein_coding
ENSMUSG00000014791	2.38689	1.6608	2.03954	1.36802	Elmo3	protein_coding
ENSMUSG00000014813	21.8054	23.3763	61.9545	63.6409	Stc1	protein_coding
ENSMUSG00000014837	1.99925	1.44754	1.85946	2.0171	4931428F04Rik	protein_coding
ENSMUSG00000014846	5.06128	2.70163	14.5233	9.45298	Tppp3	protein_coding
ENSMUSG00000014850	10.281	9.93555	8.93155	6.33275	Msh3	protein_coding
ENSMUSG00000014856	12.5064	13.0195	14.41	13.5148	Tmem208	protein_coding
ENSMUSG00000014859	7.0461	9.61385	23.0411	31.8724	E2f4	protein_coding
ENSMUSG00000014867	83.2595	91.8819	97.7436	117.266	Surf4	protein_coding
ENSMUSG00000014873	5.52396	5.4838	10.7249	10.8739	Surf2	protein_coding
ENSMUSG00000014905	23.8683	19.5222	45.9188	48.2297	Dnajb9	protein_coding
ENSMUSG00000014907	5.99733	6.27036	11.3724	12.1427	Naf1	protein_coding
ENSMUSG00000014932	16.9054	20.4242	13.1126	11.2042	Yes1	protein_coding
ENSMUSG00000014956	51.2357	48.7976	41.0207	41.8299	Ppp1cb	protein_coding
ENSMUSG00000014959	23.1688	26.035	37.5606	43.4398	Gorasp2	protein_coding
ENSMUSG00000014980	10.7106	12.0134	24.0606	20.7173	Tsen15	protein_coding
ENSMUSG00000015002	11.5981	14.0003	12.5007	14.1418	Efr3a	protein_coding
ENSMUSG00000015013	27.8147	29.9294	66.3468	56.2326	Trappc2l	protein_coding
ENSMUSG00000015016	3.32172	3.34413	11.4559	8.24734	Acsf3	protein_coding
ENSMUSG00000015023	40.9872	32.0293	29.1884	33.4407	Ddx19a	protein_coding
ENSMUSG00000015027	4.24975	3.65521	4.80696	4.962	Galns	protein_coding
ENSMUSG00000015053	0.519124	0.649324	1.69539	2.43438	Gata2	protein_coding
ENSMUSG00000015083	1.12526	0.998214	1.18094	1.43787	C8g	protein_coding
ENSMUSG00000015085	0.403138	0.210103	0.355091	0.390913	Entpd2	protein_coding
ENSMUSG00000015087	17.2477	14.3333	33.3521	32.7825	Rabl6	protein_coding
ENSMUSG00000015090	5.31802	7.42003	16.6493	10.5287	Ptgds	protein_coding
ENSMUSG00000015092	52.9705	39.199	136.214	99.024	Edf1	protein_coding
ENSMUSG00000015093	4.80366	3.62275	5.86278	5.99263	Clic3	protein_coding
ENSMUSG00000015094	9.67596	8.59631	25.2709	26.3534	Npdc1	protein_coding
ENSMUSG00000015095	8.86986	10.7478	22.7688	21.7259	Fbxw5	protein_coding
ENSMUSG00000015112	15.8504	16.8665	20.9693	17.035	Slc25a13	protein_coding
ENSMUSG00000015120	34.6609	37.8137	50.4513	52.4577	Ube2i	protein_coding
ENSMUSG00000015126	8.92623	10.3898	17.9376	15.128	Tsr3	protein_coding
ENSMUSG00000015127	2.31032	2.33809	2.35317	2.11439	Unkl	protein_coding
ENSMUSG00000015133	4.23121	4.31061	3.61372	3.38292	Lrrk1	protein_coding
ENSMUSG00000015134	2.73154	3.51028	2.72284	2.71541	Aldh1a3	protein_coding
ENSMUSG00000015143	27.143	42.7281	31.1271	38.922	Actn1	protein_coding
ENSMUSG00000015149	9.14327	7.89024	25.4372	24.2998	Sirt2	protein_coding
ENSMUSG00000015165	67.1706	58.1388	69.8181	71.8255	Hnrnpl	protein_coding
ENSMUSG00000015176	23.8234	24.9223	22.0565	25.8448	Nolc1	protein_coding
ENSMUSG00000015189	18.1804	19.6143	13.7383	11.6863	Casd1	protein_coding
ENSMUSG00000015202	5.72925	4.29971	4.04808	4.85353	Cnksr3	protein_coding
ENSMUSG00000015214	7.67894	9.78802	7.31307	6.72345	Mtmr1	protein_coding
ENSMUSG00000015217	28.5074	23.4557	45.788	44.0111	Hmgb3	protein_coding
ENSMUSG00000015222	3.12633	3.01618	3.03531	3.37203	Map2	protein_coding
ENSMUSG00000015224	2.15305	1.79983	1.29994	1.39117	Cyp2j9	protein_coding
ENSMUSG00000015243	66.2929	70.6121	13.5193	14.5759	Abca1	protein_coding
ENSMUSG00000015247	19.119	22.1827	39.4664	39.2095	Nipsnap3b	protein_coding
ENSMUSG00000015289	9.56263	8.08954	17.3929	14.7914	Lage3	protein_coding
ENSMUSG00000015290	15.362	16.924	30.1153	34.3499	Ubl4	protein_coding
ENSMUSG00000015291	25.985	22.0254	39.2371	44.9549	Gdi1	protein_coding
ENSMUSG00000015305	18.0342	17.3309	11.073	11.6296	Sash1	protein_coding
ENSMUSG00000015312	5.15751	10.324	12.2689	18.377	Gadd45b	protein_coding
ENSMUSG00000015314	0.0390175	0.0488034	0.160381	0.0439366	Slamf6	protein_coding
ENSMUSG00000015316	0.133089	0.197134	0.0164529	0.0709901	Slamf1	protein_coding
ENSMUSG00000015335	6.1811	5.34349	10.2695	8.62906	Zdhhc12	protein_coding
ENSMUSG00000015337	1.99517	1.47211	3.08035	1.79232	Endog	protein_coding
ENSMUSG00000015340	2.52947	5.64264	1.99972	1.82499	Cybb	protein_coding
ENSMUSG00000015341	85.3548	61.2394	69.5022	74.163	Golga7	protein_coding
ENSMUSG00000015342	1.99052	1.76456	1.46107	1.89785	Xk	protein_coding
ENSMUSG00000015354	0.123658	0.538131	0.133125	0.702043	Pcolce2	protein_coding
ENSMUSG00000015355	4.51947	3.62242	5.20186	2.57284	Cd48	protein_coding
ENSMUSG00000015357	19.4411	19.9664	15.0105	13.1023	Clpx	protein_coding
ENSMUSG00000015363	4.80989	5.2912	7.21311	6.98334	Trabd	protein_coding
ENSMUSG00000015365	1.41282	1.25768	0.936673	0.737734	Mov10l1	protein_coding
ENSMUSG00000015377	0.700881	0.954305	1.65841	1.16493	Dennd6b	protein_coding
ENSMUSG00000015396	4.3312	6.8362	4.77977	4.67064	Cd83	protein_coding
ENSMUSG00000015401	0.246942	0.0289572	0.0543778	0.0868986	Tmem27	protein_coding
ENSMUSG00000015405	4.73495	3.80704	1.39114	1.341	Ace2	protein_coding
ENSMUSG00000015437	0.100832	0.98795	0.335522	0.473101	Gzmb	protein_coding
ENSMUSG00000015441	0	0	0	0.118474	Gzmf	protein_coding
ENSMUSG00000015452	0.178085	0.22971	0.745085	0.300805	Ager	protein_coding
ENSMUSG00000015461	107.965	56.7591	26.9003	30.163	Atf6b	protein_coding
ENSMUSG00000015467	0.345067	0.0846299	0.381417	0.274286	Egfl8	protein_coding
ENSMUSG00000015468	1.20613	1.0113	0.854071	0.715714	Notch4	protein_coding
ENSMUSG00000015474	4.60828	3.32959	12.2588	11.4975	Ppt2	protein_coding
ENSMUSG00000015476	0.139507	0.0710913	1.25005	1.02403	Prrt1	protein_coding
ENSMUSG00000015478	12.1721	5.74828	24.5518	22.0573	Rnf5	protein_coding
ENSMUSG00000015484	0.583164	0.426139	0.273953	0.857148	Fam163a	protein_coding
ENSMUSG00000015488	2.89686	3.182	8.61122	8.30244	Cacfd1	protein_coding
ENSMUSG00000015501	3.56009	4.89097	1.64205	2.16246	Hivep2	protein_coding
ENSMUSG00000015522	9.95221	9.28969	10.3424	10.2752	Arnt	protein_coding
ENSMUSG00000015533	20.3946	22.3232	1.63376	3.44503	Itga2	protein_coding
ENSMUSG00000015536	3.02414	3.65258	5.28262	5.14813	Mocs2	protein_coding
ENSMUSG00000015542	16.1481	9.86823	11.8123	8.32564	Nat9	protein_coding
ENSMUSG00000015568	15.3512	11.2005	36.3947	34.0492	Lpl	protein_coding
ENSMUSG00000015575	11.7505	15.7991	26.9909	28.0933	Atp6v0e	protein_coding
ENSMUSG00000015597	8.89533	8.42106	7.42159	6.45097	Zfp318	protein_coding
ENSMUSG00000015599	0.131837	0.0685309	0.100541	0.0308484	Ttbk1	protein_coding
ENSMUSG00000015605	13.2482	11.3641	15.6924	17.99	Srf	protein_coding
ENSMUSG00000015619	0.134785	0.164843	0.22513	0.290064	Gata3	protein_coding
ENSMUSG00000015647	2.23903	3.13431	1.62935	1.13577	Lama5	protein_coding
ENSMUSG00000015652	0.475907	4.29675	0.406484	3.70262	Steap1	protein_coding
ENSMUSG00000015653	3.30895	6.52865	2.36025	3.65098	Steap2	protein_coding
ENSMUSG00000015656	423.687	492.965	350.848	320.268	Hspa8	protein_coding
ENSMUSG00000015659	3.72864	2.80415	1.49228	1.71819	Serac1	protein_coding
ENSMUSG00000015668	18.413	16.9143	36.0258	41.8347	Pdzd11	protein_coding
ENSMUSG00000015671	156.876	192.196	310.045	277.837	Psma2	protein_coding
ENSMUSG00000015672	48.4356	54.9754	82.2102	66.6664	Mrpl32	protein_coding
ENSMUSG00000015697	13.6971	15.3535	9.14777	7.96453	Setdb1	protein_coding
ENSMUSG00000015702	0.908136	0.805197	1.25554	0.699011	Anxa9	protein_coding
ENSMUSG00000015709	6.21218	6.86927	8.1931	8.77447	Arnt2	protein_coding
ENSMUSG00000015711	13.1401	14.7633	16.1127	18.2381	Prune	protein_coding
ENSMUSG00000015714	34.8938	41.6464	33.5792	37.5226	Cers2	protein_coding
ENSMUSG00000015721	17.2786	21.2544	11.2072	13.8605	Nlrp5	protein_coding
ENSMUSG00000015733	23.0147	29.627	25.5822	21.9002	Capza2	protein_coding
ENSMUSG00000015745	12.0192	12.3371	26.8526	21.5959	Plekho1	protein_coding
ENSMUSG00000015747	10.5476	8.39456	6.63372	5.99081	Vps45	protein_coding
ENSMUSG00000015748	6.5647	4.94935	7.16841	6.54622	Prpf3	protein_coding
ENSMUSG00000015749	33.2456	23.1867	67.2821	52.3366	Anp32e	protein_coding
ENSMUSG00000015750	9.41378	11.7072	14.2523	15.8681	Aph1a	protein_coding
ENSMUSG00000015755	17.8443	20.8841	28.2465	31.147	Tab2	protein_coding
ENSMUSG00000015757	8.84663	8.25113	9.98401	8.4996	Ppil4	protein_coding
ENSMUSG00000015759	41.2319	51.2788	65.1532	62.9324	Cnih1	protein_coding
ENSMUSG00000015766	12.4618	15.4572	10.1183	10.4041	Eps8	protein_coding
ENSMUSG00000015776	16.5372	16.8539	13.4124	15.3105	Med22	protein_coding
ENSMUSG00000015790	14.949	15.3356	29.0741	21.8846	Surf1	protein_coding
ENSMUSG00000015804	8.2287	7.54091	14.2167	11.8049	Med28	protein_coding
ENSMUSG00000015806	12.774	11.3138	42.6523	36.0034	Qdpr	protein_coding
ENSMUSG00000015812	1.21208	1.25863	3.65274	1.9572	Gnrh1	protein_coding
ENSMUSG00000015837	205.725	168.955	201.017	212.139	Sqstm1	protein_coding
ENSMUSG00000015839	39.6747	42.6763	42.8349	40.6402	Nfe2l2	protein_coding
ENSMUSG00000015846	11.9913	9.77912	11.5287	13.3582	Rxra	protein_coding
ENSMUSG00000015850	1.43048	1.28514	1.51999	1.24008	Adamtsl4	protein_coding
ENSMUSG00000015852	4.5281	4.0866	2.57802	2.85129	Fcrls	protein_coding
ENSMUSG00000015854	0.649269	1.00233	0.274781	0.395203	Cd5l	protein_coding
ENSMUSG00000015869	16.4089	19.7282	37.4412	36.3802	Prpsap1	protein_coding
ENSMUSG00000015879	0.109842	0.0180778	0.0678953	0.0716101	Fam184b	protein_coding
ENSMUSG00000015880	5.93808	5.11834	2.72294	2.1472	Ncapg	protein_coding
ENSMUSG00000015882	3.23865	3.85349	2.21693	2.15017	Lcorl	protein_coding
ENSMUSG00000015889	27.1864	29.9654	24.9521	22.613	Lta4h	protein_coding
ENSMUSG00000015890	8.11557	8.55049	10.1842	6.22919	Amdhd1	protein_coding
ENSMUSG00000015932	330.795	334.619	572.236	497.859	Dstn	protein_coding
ENSMUSG00000015937	25.5151	22.68	31.6363	31.7014	H2afy	protein_coding
ENSMUSG00000015942	2.15975	1.95787	4.63595	4.18985	Gtf2ird2	protein_coding
ENSMUSG00000015943	9.82269	9.02189	38.9793	24.0814	Bola1	protein_coding
ENSMUSG00000015944	3.66275	2.78747	6.40431	8.43363	Gatsl2	protein_coding
ENSMUSG00000015947	3.28133	3.55746	2.60515	2.59118	Fcgr1	protein_coding
ENSMUSG00000015950	1.08318	2.31911	2.01704	2.21971	Ncf1	protein_coding
ENSMUSG00000015957	0.0426355	0.24203	0.246509	0.613059	Wnt11	protein_coding
ENSMUSG00000015961	23.0673	26.6721	21.9889	24.8621	Adss	protein_coding
ENSMUSG00000015966	0.864796	0.693813	0.553984	0.314772	Il17rb	protein_coding
ENSMUSG00000015968	2.07693	1.72061	2.91008	1.74211	Cacna1d	protein_coding
ENSMUSG00000015970	1.22905	0.900591	1.24566	0.954631	Chdh	protein_coding
ENSMUSG00000015971	43.3568	27.3263	21.93	20.306	Actr8	protein_coding
ENSMUSG00000015980	1.24817	0.917885	1.9776	1.756	Lrrc27	protein_coding
ENSMUSG00000015981	0.76086	0.653882	1.13064	0.8393	Stk32c	protein_coding
ENSMUSG00000015994	76.2647	57.8399	59.4974	52.9526	Fnta	protein_coding
ENSMUSG00000016018	27.4847	28.4015	16.4586	13.0482	Skiv2l2	protein_coding
ENSMUSG00000016024	3.18407	3.36875	3.47007	3.70492	Lbp	protein_coding
ENSMUSG00000016028	4.29586	4.89719	2.34782	2.06175	Celsr1	protein_coding
ENSMUSG00000016087	10.1787	8.02454	4.9454	4.41849	Fli1	protein_coding
ENSMUSG00000016128	5.62717	6.68834	2.74855	3.58947	Stard13	protein_coding
ENSMUSG00000016179	0.798387	0.618198	0.544727	0.488052	Camk1g	protein_coding
ENSMUSG00000016181	3.82705	4.46187	3.04683	3.30834	Diexf	protein_coding
ENSMUSG00000016194	0.255195	0.775986	0.444393	0.445917	Hsd11b1	protein_coding
ENSMUSG00000016200	4.87337	5.90623	0.420363	0.744105	Syt14	protein_coding
ENSMUSG00000016206	6.2392	4.80886	7.66806	6.94183	H2-M3	protein_coding
ENSMUSG00000016239	1.76599	3.02602	0.844292	1.20374	Lonrf3	protein_coding
ENSMUSG00000016252	12.5324	15.8114	43.4459	32.794	Atp5e	protein_coding
ENSMUSG00000016253	19.9988	14.5156	13.7748	11.9977	Nelfcd	protein_coding
ENSMUSG00000016255	0	0.593589	0	0.0572566	Tubb1	protein_coding
ENSMUSG00000016256	84.9262	78.0537	145.914	123.892	Ctsz	protein_coding
ENSMUSG00000016257	30.9853	34.47	57.3572	49.7444	Slmo2	protein_coding
ENSMUSG00000016262	3.21762	3.30294	5.60016	6.29777	Sertad4	protein_coding
ENSMUSG00000016283	0.00768212	0	0.252618	0.190314	H2-M2	protein_coding
ENSMUSG00000016308	11.1192	11.3075	31.7752	31.7264	Ube2a	protein_coding
ENSMUSG00000016319	111.18	154.303	242.833	213.337	Slc25a5	protein_coding
ENSMUSG00000016344	14.2873	11.791	36.638	33.8441	Ppdpf	protein_coding
ENSMUSG00000016356	1.14234	1.1907	3.11035	2.19512	Col20a1	protein_coding
ENSMUSG00000016382	31.7301	27.4365	18.6092	20.1795	Pls3	protein_coding
ENSMUSG00000016386	4.39027	4.44707	17.372	20.5429	Mpped2	protein_coding
ENSMUSG00000016409	11.8213	10.6005	17.9137	13.6032	Nkap	protein_coding
ENSMUSG00000016427	46.3234	42.5047	139.064	107.849	Ndufa1	protein_coding
ENSMUSG00000016458	5.59494	6.00704	16.9048	13.8221	Wt1	protein_coding
ENSMUSG00000016477	4.69739	5.2942	3.5202	5.3176	E2f3	protein_coding
ENSMUSG00000016481	41.0532	40.1968	30.6655	33.1349	Cr1l	protein_coding
ENSMUSG00000016487	14.5487	14.5456	8.3988	8.69716	Ppfibp1	protein_coding
ENSMUSG00000016493	0.678088	0.587186	0.227532	0.276902	Cd46	protein_coding
ENSMUSG00000016494	26.6439	28.1804	17.4155	19.084	Cd34	protein_coding
ENSMUSG00000016495	6.02492	6.09628	10.4829	8.342	Plgrkt	protein_coding
ENSMUSG00000016496	0.42436	1.13565	0.502242	0.459339	Cd274	protein_coding
ENSMUSG00000016498	0	0.244614	0.136104	0.130501	Pdcd1lg2	protein_coding
ENSMUSG00000016503	15.1883	7.18261	6.00808	5.07619	Gtf3a	protein_coding
ENSMUSG00000016510	4.56427	4.37188	3.85926	3.29213	Mtif3	protein_coding
ENSMUSG00000016520	9.43889	9.31744	6.63888	8.9212	Lnx2	protein_coding
ENSMUSG00000016524	0	0.0689969	0.103654	0.124233	Il19	protein_coding
ENSMUSG00000016526	1.56988	2.28729	1.79643	2.42182	Dyrk3	protein_coding
ENSMUSG00000016528	35.7913	45.2964	50.6852	55.0798	Mapkapk2	protein_coding
ENSMUSG00000016529	0.109145	0.443687	0.0213637	0.102421	Il10	protein_coding
ENSMUSG00000016534	39.9211	40.9093	29.1936	33.4389	Lamp2	protein_coding
ENSMUSG00000016541	75.735	79.974	111.242	118.181	Atxn10	protein_coding
ENSMUSG00000016552	2.43154	2.9109	1.5315	1.29676	Foxred2	protein_coding
ENSMUSG00000016554	32.4823	34.028	42.7123	42.4993	Eif3d	protein_coding
ENSMUSG00000016559	143.132	142.658	332.932	288.432	H3f3b	protein_coding
ENSMUSG00000016619	23.37	21.5833	15.8379	22.7534	Nup50	protein_coding
ENSMUSG00000016624	0.209574	0.132816	0.150959	0.15733	Phf21b	protein_coding
ENSMUSG00000016626	24.1129	32.5876	19.4647	17.7605	Nlrp14	protein_coding
ENSMUSG00000016637	11.7266	9.1305	29.6457	21.7167	Ift27	protein_coding
ENSMUSG00000016664	34.1624	33.4395	26.2864	29.6455	Pacsin2	protein_coding
ENSMUSG00000016756	0.407441	0.560444	0.103841	0.129166	Cmah	protein_coding
ENSMUSG00000016757	7.96312	12.3166	13.407	17.6196	Ttll12	protein_coding
ENSMUSG00000016758	0.568583	0.663775	1.6323	1.33745	Bik	protein_coding
ENSMUSG00000016763	3.80891	3.34637	4.65435	5.39193	Scube1	protein_coding
ENSMUSG00000016831	10.5707	11.5791	8.22657	8.73081	Tox4	protein_coding
ENSMUSG00000016833	28.2482	36.1087	60.7327	57.3096	Mrps18c	protein_coding
ENSMUSG00000016918	3.86385	4.06064	1.64592	1.95339	Sulf1	protein_coding
ENSMUSG00000016921	50.5986	54.3353	99.8073	85.7495	Srsf6	protein_coding
ENSMUSG00000016933	16.9982	17.5987	16.4136	12.3157	Plcg1	protein_coding
ENSMUSG00000016940	6.02282	5.34915	10.3054	9.00718	Kctd2	protein_coding
ENSMUSG00000016942	1.12018	1.13958	0.754257	0.563427	Tmprss6	protein_coding
ENSMUSG00000016946	9.20801	9.0796	10.2953	10.8761	Kctd5	protein_coding
ENSMUSG00000016984	4.52114	4.63659	4.33339	4.1101	Etaa1	protein_coding
ENSMUSG00000017002	0.0201949	1.91975	0.332043	0.886895	Slpi	protein_coding
ENSMUSG00000017009	106.383	111.848	57.9288	68.2077	Sdc4	protein_coding
ENSMUSG00000017057	14.088	25.2899	6.34068	11.2556	Il13ra1	protein_coding
ENSMUSG00000017119	40.3749	37.6195	19.7954	17.3323	Nbr1	protein_coding
ENSMUSG00000017132	10.664	10.606	9.75405	8.31485	Cyth1	protein_coding
ENSMUSG00000017144	10.7778	12.6672	5.41796	6.1031	Rnd3	protein_coding
ENSMUSG00000017146	3.99649	3.78386	1.9646	1.59562	Brca1	protein_coding
ENSMUSG00000017167	1.08502	0.882785	1.83401	1.7722	Cntnap1	protein_coding
ENSMUSG00000017176	23.5338	17.6356	29.8522	29.7531	Nt5c3b	protein_coding
ENSMUSG00000017188	20.5352	26.022	60.9321	68.6909	Coa3	protein_coding
ENSMUSG00000017195	0.0495572	0.0708417	0.232805	0.0159443	Zpbp2	protein_coding
ENSMUSG00000017210	7.77174	7.48134	8.32991	9.71345	Med24	protein_coding
ENSMUSG00000017221	23.9667	24.8829	33.6942	35.77	Psmd3	protein_coding
ENSMUSG00000017264	14.3815	17.014	15.683	16.2245	Exosc10	protein_coding
ENSMUSG00000017286	15.6829	13.5855	19.0569	16.0782	Glod4	protein_coding
ENSMUSG00000017288	10.3303	9.67012	7.09478	7.59694	Vps53	protein_coding
ENSMUSG00000017291	30.0555	35.314	8.53045	11.3572	Taok1	protein_coding
ENSMUSG00000017299	10.8425	10.1486	14.1647	14.277	Dnttip1	protein_coding
ENSMUSG00000017307	2.92198	3.0569	5.15097	4.52172	Acot8	protein_coding
ENSMUSG00000017309	2.75564	1.57364	1.47243	1.32358	Cd300lg	protein_coding
ENSMUSG00000017314	0.82044	0.775085	1.00139	1.22811	Mpp2	protein_coding
ENSMUSG00000017344	1.26193	0.697447	1.3235	0.898882	Vtn	protein_coding
ENSMUSG00000017376	10.8059	10.3998	10.8051	11.6165	Nlk	protein_coding
ENSMUSG00000017386	8.97604	6.70016	10.7117	10.6294	Traf4	protein_coding
ENSMUSG00000017390	4.09703	3.37072	4.36565	4.02144	Aldoc	protein_coding
ENSMUSG00000017400	0.0986904	0.0807125	0.329882	0.179522	Stac2	protein_coding
ENSMUSG00000017404	441.332	419.32	539.136	430.267	Rpl19	protein_coding
ENSMUSG00000017405	2.25203	1.88646	1.99903	1.71119	Nek8	protein_coding
ENSMUSG00000017412	0.107677	0.166276	0.0999182	0.128737	Cacnb4	protein_coding
ENSMUSG00000017417	1.91931	1.84905	3.55907	3.03522	Plxdc1	protein_coding
ENSMUSG00000017418	12.5972	15.3651	6.95984	9.20828	Arl5b	protein_coding
ENSMUSG00000017421	37.1086	42.8253	35.5442	34.6089	Zfp207	protein_coding
ENSMUSG00000017428	17.8043	16.7735	28.004	32.7451	Psmd11	protein_coding
ENSMUSG00000017446	8.98094	9.84829	8.46476	9.16188	C1qtnf1	protein_coding
ENSMUSG00000017453	1.60635	1.13434	3.08191	2.44442	Pipox	protein_coding
ENSMUSG00000017466	23.8452	26.8497	59.0833	68.0086	Timp2	protein_coding
ENSMUSG00000017478	14.2967	10.9772	7.96959	8.91458	Zc3h18	protein_coding
ENSMUSG00000017485	51.644	53.8654	19.7821	21.4759	Top2b	protein_coding
ENSMUSG00000017491	0.852191	0.913652	0.396644	0.415692	Rarb	protein_coding
ENSMUSG00000017493	79.9782	51.102	75.5748	85.7044	Igfbp4	protein_coding
ENSMUSG00000017499	3.51593	3.3717	1.6003	1.39585	Cdc6	protein_coding
ENSMUSG00000017548	18.1748	19.2583	16.2542	13.9137	Suz12	protein_coding
ENSMUSG00000017550	3.56405	3.66252	2.02876	1.60322	Atad5	protein_coding
ENSMUSG00000017561	7.63665	8.10397	7.95391	8.57739	Crlf3	protein_coding
ENSMUSG00000017607	0.438135	0.735504	1.11578	1.0231	Tns4	protein_coding
ENSMUSG00000017615	13.0935	15.262	28.438	32.6255	Tnfaip1	protein_coding
ENSMUSG00000017631	7.94127	8.46105	6.78233	7.14294	Abr	protein_coding
ENSMUSG00000017639	1.52235	1.48413	0.980334	1.05162	Rab11fip4	protein_coding
ENSMUSG00000017652	0.374311	0.354424	0.197203	0.283627	Cd40	protein_coding
ENSMUSG00000017664	5.38518	5.8372	9.42416	8.96075	Slc35c2	protein_coding
ENSMUSG00000017667	6.50567	7.60515	4.45464	5.13465	Zfp334	protein_coding
ENSMUSG00000017670	5.6082	6.27544	6.67686	7.6606	Elmo2	protein_coding
ENSMUSG00000017677	15.6057	17.8339	33.953	22.5133	Wsb1	protein_coding
ENSMUSG00000017679	7.75244	10.3529	7.28936	8.7208	Ttpal	protein_coding
ENSMUSG00000017686	13.7501	16.3269	11.4682	12.892	Rhot1	protein_coding
ENSMUSG00000017692	1.2962	0.478518	0.833564	0.71422	Rhbdl3	protein_coding
ENSMUSG00000017697	9.81408	8.01743	11.1694	7.9082	Ada	protein_coding
ENSMUSG00000017707	333.523	322.514	370.821	301.494	Serinc3	protein_coding
ENSMUSG00000017713	0.941733	1.39815	2.43319	1.30022	Tha1	protein_coding
ENSMUSG00000017715	5.65252	8.24392	5.93	6.7526	Pgs1	protein_coding
ENSMUSG00000017716	5.39361	5.16929	13.4914	11.7134	Birc5	protein_coding
ENSMUSG00000017718	0.245774	0.240037	0.371677	0.288133	Afmid	protein_coding
ENSMUSG00000017720	0.0510277	0.143608	0	0	Trp53tg5	protein_coding
ENSMUSG00000017721	11.0312	10.42	21.5705	26.9804	Pigt	protein_coding
ENSMUSG00000017723	0.146324	0.16995	0.736486	0.282466	Wfdc2	protein_coding
ENSMUSG00000017724	0.775394	0.782617	0.901626	0.708895	Etv4	protein_coding
ENSMUSG00000017733	0.59728	0.153248	2.23028	1.37965	Eppin	protein_coding
ENSMUSG00000017734	0.293191	0.210528	0.459108	0.489119	Dbndd2	protein_coding
ENSMUSG00000017737	0.740688	0.97278	0.861973	0.818904	Mmp9	protein_coding
ENSMUSG00000017740	0.348634	0.404925	0.986564	0.534666	Slc12a5	protein_coding
ENSMUSG00000017747	17.2661	8.40388	11.2382	14.9921	Ghdc	protein_coding
ENSMUSG00000017754	4.89249	5.03176	5.66939	5.44646	Pltp	protein_coding
ENSMUSG00000017756	54.8818	44.1494	27.3047	28.1993	Slc12a7	protein_coding
ENSMUSG00000017760	40.6827	39.0679	39.0386	38.4217	Ctsa	protein_coding
ENSMUSG00000017764	3.43182	2.82954	4.63925	5.44212	Zswim1	protein_coding
ENSMUSG00000017765	8.03851	8.99333	5.84218	5.72032	Slc12a4	protein_coding
ENSMUSG00000017774	17.3921	20.9461	17.4039	22.1969	Myo1c	protein_coding
ENSMUSG00000017776	27.3994	27.8563	26.9747	27.6966	Crk	protein_coding
ENSMUSG00000017778	90.874	114.022	228.148	174.458	Cox7c	protein_coding
ENSMUSG00000017781	46.7509	35.6467	63.7744	80.3728	Pitpna	protein_coding
ENSMUSG00000017801	10.5381	13.6956	17.1783	19.0216	Mlx	protein_coding
ENSMUSG00000017802	17.2599	19.5749	23.916	23.0734	Fam134c	protein_coding
ENSMUSG00000017817	2.37179	1.70924	2.72301	2.3145	Jph2	protein_coding
ENSMUSG00000017830	0.815695	0.819865	0.769799	0.590485	Dhx58	protein_coding
ENSMUSG00000017831	60.4797	66.7014	70.0789	75.8578	Rab5a	protein_coding
ENSMUSG00000017832	0.196942	0.164224	0.0385488	0.0739236	Hspb9	protein_coding
ENSMUSG00000017837	5.90087	7.40585	10.5203	12.6597	Nkiras2	protein_coding
ENSMUSG00000017843	40.1312	37.4312	29.9476	32.3866	Ppp2r5c	protein_coding
ENSMUSG00000017858	11.4642	8.65372	20.6453	23.0035	Ift52	protein_coding
ENSMUSG00000017861	2.43856	2.03344	4.95442	5.43985	Mybl2	protein_coding
ENSMUSG00000017897	6.20881	4.9091	14.6686	15.7401	Eya2	protein_coding
ENSMUSG00000017929	5.93259	14.4571	3.85236	10.4148	B4galt5	protein_coding
ENSMUSG00000017943	0.147783	0.0635413	0.108475	0.156013	Gdap1l1	protein_coding
ENSMUSG00000017969	15.5447	15.5594	14.075	18.5969	Ptgis	protein_coding
ENSMUSG00000017978	1.32942	1.21288	0.69586	0.773742	Cadps2	protein_coding
ENSMUSG00000017999	18.5218	16.8308	17.3078	15.4087	Ddx27	protein_coding
ENSMUSG00000018001	19.8294	19.6939	11.8653	15.0047	Cyth3	protein_coding
ENSMUSG00000018008	4.78136	6.97375	4.88334	5.24956	Cyth4	protein_coding
ENSMUSG00000018012	2.4604	1.89029	3.85274	2.15836	Rac3	protein_coding
ENSMUSG00000018040	12.9499	14.0412	16.4422	18.3987	Rrp7a	protein_coding
ENSMUSG00000018042	78.0794	63.7535	99.2744	117.895	Cyb5r3	protein_coding
ENSMUSG00000018068	4.56989	6.81179	3.81717	3.3135	Ints2	protein_coding
ENSMUSG00000018076	6.66587	9.65758	7.17053	6.44508	Med13l	protein_coding
ENSMUSG00000018102	101.439	103.392	55.5546	40.7983	Hist1h2bc	protein_coding
ENSMUSG00000018126	0.0524119	0.0218524	0.184661	0.186896	Baiap2l2	protein_coding
ENSMUSG00000018143	12.2784	10.8423	7.71224	9.0938	Mafk	protein_coding
ENSMUSG00000018160	14.564	16.2757	8.69681	8.95191	Med1	protein_coding
ENSMUSG00000018166	0.891246	1.07762	0.730365	0.767203	Erbb3	protein_coding
ENSMUSG00000018167	6.82674	6.57808	6.37308	6.58598	Stard3	protein_coding
ENSMUSG00000018169	1.20451	1.13914	1.04493	1.15315	Mfng	protein_coding
ENSMUSG00000018171	30.0435	41.2253	19.8195	23.4505	Vmp1	protein_coding
ENSMUSG00000018189	15.7193	14.9436	34.3065	28.7044	Uchl5	protein_coding
ENSMUSG00000018196	6.65095	4.02325	10.9621	10.0303	Glrx2	protein_coding
ENSMUSG00000018199	9.00772	12.5759	8.76172	8.47132	Trove2	protein_coding
ENSMUSG00000018209	13.261	16.058	11.2949	15.2397	Stk4	protein_coding
ENSMUSG00000018217	12.082	11.4086	28.2242	25.2498	Pmp22	protein_coding
ENSMUSG00000018238	11.5278	13.3844	22.0888	21.3379	Gdf9	protein_coding
ENSMUSG00000018239	1.70459	3.21423	14.5868	16.224	Zcchc10	protein_coding
ENSMUSG00000018259	0.153907	0.048127	0	0	Prl8a2	protein_coding
ENSMUSG00000018286	53.7765	65.5285	113.067	97.0306	Psmb6	protein_coding
ENSMUSG00000018287	37.5644	34.7207	98.085	88.2449	Spag7	protein_coding
ENSMUSG00000018293	71.7871	68.5367	310.481	368.84	Pfn1	protein_coding
ENSMUSG00000018322	7.90934	9.19692	18.0347	17.3452	Tomm34	protein_coding
ENSMUSG00000018326	49.5412	54.4487	121.04	133.513	Ywhab	protein_coding
ENSMUSG00000018334	7.95951	6.728	7.65496	8.14228	Ksr1	protein_coding
ENSMUSG00000018339	60.3569	45.6307	400.47	425.16	Gpx3	protein_coding
ENSMUSG00000018340	69.2573	65.656	42.6483	38.3281	Anxa6	protein_coding
ENSMUSG00000018341	0.405122	0.860261	0.46472	0.60119	Il12rb2	protein_coding
ENSMUSG00000018347	7.90981	8.32852	7.60155	6.92643	Zkscan6	protein_coding
ENSMUSG00000018362	35.0606	40.8402	20.3883	18.5309	Kpna2	protein_coding
ENSMUSG00000018363	18.3984	20.1468	8.66572	10.9959	Smurf2	protein_coding
ENSMUSG00000018372	5.04237	4.38333	5.64528	4.19226	Cep95	protein_coding
ENSMUSG00000018377	0.124303	0.139283	0.109488	0.064155	Vezf1	protein_coding
ENSMUSG00000018378	0.948414	0.477092	1.52548	0.933326	Cuedc1	protein_coding
ENSMUSG00000018379	1.41269	1.35722	1.39197	0.798919	Srsf1	protein_coding
ENSMUSG00000018381	0.157795	0.218903	0.222382	0.206765	Abi3	protein_coding
ENSMUSG00000018387	1.15005	1.11451	2.45794	2.38008	Shroom1	protein_coding
ENSMUSG00000018395	11.7754	9.13068	16.5531	11.6736	Kif3a	protein_coding
ENSMUSG00000018398	11.7956	13.6424	12.4599	14.9358	41159	protein_coding
ENSMUSG00000018401	12.9193	13.7689	9.6024	8.97056	Mtmr4	protein_coding
ENSMUSG00000018405	3.29033	4.71315	6.90879	6.38109	Mrm1	protein_coding
ENSMUSG00000018411	0.371799	0.346313	0.906745	0.306433	Mapt	protein_coding
ENSMUSG00000018412	12.6638	12.152	9.69388	11.7112	Kansl1	protein_coding
ENSMUSG00000018415	16.8951	16.3894	7.47993	7.61886	Gid4	protein_coding
ENSMUSG00000018417	22.0601	21.5499	13.4097	12.149	Myo1b	protein_coding
ENSMUSG00000018425	32.6965	34.2569	31.2459	31.0436	Dhx40	protein_coding
ENSMUSG00000018427	41.4873	30.0096	17.651	20.2295	Ypel2	protein_coding
ENSMUSG00000018428	19.0965	20.7832	12.3931	14.3829	Akap1	protein_coding
ENSMUSG00000018433	13.0271	14.0242	6.499	7.4086	Nol11	protein_coding
ENSMUSG00000018442	6.11218	6.55458	6.94707	4.89078	Derl2	protein_coding
ENSMUSG00000018446	17.8008	19.7076	80.7012	67.418	C1qbp	protein_coding
ENSMUSG00000018449	6.91756	7.50411	9.31569	10.424	Rpain	protein_coding
ENSMUSG00000018459	0.271885	0.328645	0.177096	0.293299	Slc13a3	protein_coding
ENSMUSG00000018470	12.3017	12.911	28.3186	22.4602	Kcnab3	protein_coding
ENSMUSG00000018474	36.315	26.5358	31.8713	26.8088	Chd3	protein_coding
ENSMUSG00000018476	3.43708	3.57474	10.8944	14.1657	Kdm6b	protein_coding
ENSMUSG00000018479	0.76639	0.763889	0.87194	0.242722	1700125H20Rik	protein_coding
ENSMUSG00000018481	36.6999	43.6539	27.5534	35.2545	Appbp2	protein_coding
ENSMUSG00000018500	0.813705	2.14059	0.697765	1.6726	Adora2b	protein_coding
ENSMUSG00000018501	30.053	29.3099	46.9922	48.8174	Ncor1	protein_coding
ENSMUSG00000018507	1.21673	1.49532	1.07952	1.07098	Trpv2	protein_coding
ENSMUSG00000018509	13.2177	10.8792	28.9909	23.5448	Cenpv	protein_coding
ENSMUSG00000018537	4.63623	3.4363	13.1281	14.9773	Pcgf2	protein_coding
ENSMUSG00000018541	11.6414	7.10216	9.93068	9.52715	Cwc25	protein_coding
ENSMUSG00000018543	0.477363	0.453787	0.0448501	0.47304	1700001P01Rik	protein_coding
ENSMUSG00000018547	9.35293	9.9031	10.4223	12.2672	Pip4k2b	protein_coding
ENSMUSG00000018548	16.3662	15.426	15.898	19.0154	Trim37	protein_coding
ENSMUSG00000018554	1.45382	1.23338	8.55183	9.22473	Ybx2	protein_coding
ENSMUSG00000018559	11.7348	15.197	43.3264	49.561	Ctdnep1	protein_coding
ENSMUSG00000018565	15.9091	16.0078	28.2183	29.8523	Elp5	protein_coding
ENSMUSG00000018566	0.3186	0.347087	0.514989	0.555511	Slc2a4	protein_coding
ENSMUSG00000018567	100.037	90.4464	193.583	203.76	Gabarap	protein_coding
ENSMUSG00000018569	0.0672817	0.122409	0.373536	0.165304	Cldn7	protein_coding
ENSMUSG00000018570	1.42396	1.29649	1.86734	1.91511	2810408A11Rik	protein_coding
ENSMUSG00000018572	40.8269	30.4487	44.7629	41.8624	Phf23	protein_coding
ENSMUSG00000018574	25.9548	27.6039	5.56395	5.49473	Acadvl	protein_coding
ENSMUSG00000018581	0.229926	0.269039	0.0425856	0.0482564	Dnah11	protein_coding
ENSMUSG00000018583	37.7319	42.307	40.7	40.4186	G3bp1	protein_coding
ENSMUSG00000018585	73.8244	82.5055	138.639	136.701	Atox1	protein_coding
ENSMUSG00000018593	466.053	445.104	720.242	787.829	Sparc	protein_coding
ENSMUSG00000018595	0.118557	0.244682	0.0139236	0	Glra4	protein_coding
ENSMUSG00000018599	6.26018	5.80001	5.2758	4.69303	Mief2	protein_coding
ENSMUSG00000018604	16.8764	11.7477	10.5895	8.46292	Tbx3	protein_coding
ENSMUSG00000018623	0.234283	0.139544	0	0.100503	Mmp7	protein_coding
ENSMUSG00000018634	0.135618	0.0545244	0.409558	0.0872659	Crhr1	protein_coding
ENSMUSG00000018648	0.765744	1.32559	1.41011	1.87633	Dusp14	protein_coding
ENSMUSG00000018651	9.49912	9.01516	15.1413	13.1194	Tada2a	protein_coding
ENSMUSG00000018654	0.470246	0.923558	0.67338	0.919714	Ikzf1	protein_coding
ENSMUSG00000018659	8.77431	8.12168	18.9925	15.2657	Pnpo	protein_coding
ENSMUSG00000018661	5.18219	6.47295	6.85772	6.23102	Cog1	protein_coding
ENSMUSG00000018666	36.8882	25.6771	33.868	33.5727	Cbx1	protein_coding
ENSMUSG00000018669	8.93623	8.34305	16.2838	11.6995	Cdk5rap3	protein_coding
ENSMUSG00000018672	11.1757	8.67336	34.1972	30.857	Copz2	protein_coding
ENSMUSG00000018677	33.5573	27.9627	51.7079	45.3826	Slc25a39	protein_coding
ENSMUSG00000018678	4.09261	2.18204	5.72841	7.05627	Sp2	protein_coding
ENSMUSG00000018697	21.1388	21.033	21.1386	23.093	Aatf	protein_coding
ENSMUSG00000018707	55.7884	46.4899	23.4305	20.238	Dync1h1	protein_coding
ENSMUSG00000018727	2.52517	2.78027	2.26782	2.32978	Cpsf4l	protein_coding
ENSMUSG00000018733	2.92483	3.76798	5.01793	4.78099	Pex12	protein_coding
ENSMUSG00000018736	20.7935	23.6309	23.6418	28.9625	Ndel1	protein_coding
ENSMUSG00000018740	2.02849	2.35081	12.8858	12.3991	Slc25a35	protein_coding
ENSMUSG00000018750	12.006	7.57193	9.59201	8.75742	Zbtb4	protein_coding
ENSMUSG00000018761	25.9471	20.4459	27.5586	21.8001	Mpdu1	protein_coding
ENSMUSG00000018765	33.7485	27.0167	29.7477	30.169	Fxr2	protein_coding
ENSMUSG00000018770	37.3183	41.4232	177.491	125.079	Atp5g3	protein_coding
ENSMUSG00000018774	12.4932	15.6977	24.8917	25.3826	Cd68	protein_coding
ENSMUSG00000018796	4.84341	5.35157	3.12178	3.10686	Acsl1	protein_coding
ENSMUSG00000018800	4.75057	4.40962	1.09137	1.28106	Abca5	protein_coding
ENSMUSG00000018809	2.46061	2.33069	2.2821	2.10757	Smyd4	protein_coding
ENSMUSG00000018819	8.10835	5.9164	7.524	6.74747	Lsp1	protein_coding
ENSMUSG00000018820	3.01363	3.28036	3.62204	3.89926	Zfyve27	protein_coding
ENSMUSG00000018821	21.42	26.6234	46.6215	36.4955	Avpi1	protein_coding
ENSMUSG00000018830	34.5771	20.8516	16.7952	14.372	Myh11	protein_coding
ENSMUSG00000018841	3.86579	3.44695	7.93477	8.33784	Rad51d	protein_coding
ENSMUSG00000018844	0.198033	0.103209	0.0258416	0.0371666	Fndc8	protein_coding
ENSMUSG00000018845	1.10054	1.03491	0.865817	0.561411	Unc45b	protein_coding
ENSMUSG00000018846	37.6543	45.298	12.9574	15.7091	Pank3	protein_coding
ENSMUSG00000018848	32.2346	38.9989	34.8877	30.7164	Rars	protein_coding
ENSMUSG00000018849	1.1987	1.5955	1.25262	2.46161	Wwc1	protein_coding
ENSMUSG00000018858	8.32117	8.82481	21.8634	16.4533	Ict1	protein_coding
ENSMUSG00000018861	59.2097	75.7436	101.763	81.0862	Fdxr	protein_coding
ENSMUSG00000018865	0.394999	0.137588	0.234884	0.270257	Sult4a1	protein_coding
ENSMUSG00000018882	11.3367	14.2489	24.9355	23.4852	Mrpl45	protein_coding
ENSMUSG00000018893	0.0856507	0.190458	0.245887	0.150032	Mb	protein_coding
ENSMUSG00000018899	7.98027	9.55447	7.46822	8.36209	Irf1	protein_coding
ENSMUSG00000018900	8.58607	8.11409	7.63681	6.17774	Slc22a5	protein_coding
ENSMUSG00000018906	1.39794	1.59807	1.71355	1.89676	P4ha2	protein_coding
ENSMUSG00000018909	6.86537	7.15227	4.85349	5.58057	Arrb1	protein_coding
ENSMUSG00000018916	0.11915	0.0186292	0	0	Csf2	protein_coding
ENSMUSG00000018919	0.423643	0.384175	2.21404	1.69354	Tm4sf5	protein_coding
ENSMUSG00000018920	5.83325	5.02204	6.09569	5.21407	Cxcl16	protein_coding
ENSMUSG00000018921	10.1383	8.76371	20.591	21.4463	Pelp1	protein_coding
ENSMUSG00000018923	9.48869	9.83107	31.0098	28.707	Med11	protein_coding
ENSMUSG00000018924	0.106817	3.86248	0.079831	1.06069	Alox15	protein_coding
ENSMUSG00000018925	0.120738	0.0238453	0	0.0429348	Gm11435	protein_coding
ENSMUSG00000018927	24.9717	38.3999	22.9816	32.2011	Ccl6	protein_coding
ENSMUSG00000018930	0.108318	1.82905	0.593652	1.50435	Ccl4	protein_coding
ENSMUSG00000018931	3.75376	4.40748	9.64732	11.3858	Gm16515	protein_coding
ENSMUSG00000018932	3.32569	7.64954	13.4105	16.1621	Map2k3	protein_coding
ENSMUSG00000018965	68.5032	57.2081	138.751	175.06	Ywhah	protein_coding
ENSMUSG00000018974	10.1507	9.40497	13.962	12.2573	Sart3	protein_coding
ENSMUSG00000018983	1.4131	1.04708	1.31849	1.35765	E2f2	protein_coding
ENSMUSG00000018986	2.07987	2.61793	0.431509	0.458074	Slfn3	protein_coding
ENSMUSG00000018995	5.26318	6.61152	5.18145	5.05093	Nars2	protein_coding
ENSMUSG00000018999	3.08488	3.89919	4.66288	5.2458	Slc35b4	protein_coding
ENSMUSG00000019027	0.107375	0.114623	0.171763	0.062541	Dnah1	protein_coding
ENSMUSG00000019039	6.12554	7.1814	18.8349	16.3138	Dalrd3	protein_coding
ENSMUSG00000019054	22.1129	27.1808	68.4966	57.5669	Fis1	protein_coding
ENSMUSG00000019055	9.53021	8.99487	10.1355	9.16689	Plod1	protein_coding
ENSMUSG00000019066	5.82118	5.87467	6.71648	6.71496	Rab3d	protein_coding
ENSMUSG00000019080	1.65898	2.21248	3.40637	2.31351	Mfsd3	protein_coding
ENSMUSG00000019082	2.24382	3.17539	7.72207	10.0604	Slc25a22	protein_coding
ENSMUSG00000019087	60.5317	60.1502	51.0341	71.8655	Atp6ap1	protein_coding
ENSMUSG00000019088	2.42119	2.23445	5.83216	4.66848	Dnase1l1	protein_coding
ENSMUSG00000019102	0.60127	0.161159	0.547624	0.290175	Aldh3a1	protein_coding
ENSMUSG00000019122	3.72514	13.8315	5.70758	10.3812	Ccl9	protein_coding
ENSMUSG00000019124	0.653323	0.635586	0.531579	0.560984	Scrn1	protein_coding
ENSMUSG00000019132	78.6811	113.115	107.105	137.356	BC005537	protein_coding
ENSMUSG00000019139	46.3555	67.0082	133.332	152.967	Isyna1	protein_coding
ENSMUSG00000019143	5.93939	6.32146	6.56658	5.73184	Hars2	protein_coding
ENSMUSG00000019158	8.46051	5.80388	18.4628	10.8128	Tmem160	protein_coding
ENSMUSG00000019173	87.9068	68.2945	116.372	117.061	Rab5c	protein_coding
ENSMUSG00000019178	0.652967	0.311539	0.616651	0.227409	Styxl1	protein_coding
ENSMUSG00000019179	62.5807	71.0637	199.549	202.805	Mdh2	protein_coding
ENSMUSG00000019188	11.471	12.2897	14.5067	13.7585	H13	protein_coding
ENSMUSG00000019189	5.9483	6.57117	7.21048	7.12732	Rnf145	protein_coding
ENSMUSG00000019194	5.87879	4.84309	5.95221	6.75288	Scn1b	protein_coding
ENSMUSG00000019210	132.63	145.465	172.362	155.674	Atp6v1e1	protein_coding
ENSMUSG00000019214	1.7285	1.61583	1.7461	1.29371	Chtf18	protein_coding
ENSMUSG00000019230	2.46559	1.25635	2.08388	1.52123	Lhx9	protein_coding
ENSMUSG00000019235	0.178678	0.111746	0.298198	0.116487	Rps6kl1	protein_coding
ENSMUSG00000019254	7.13798	7.36938	17.6538	13.269	Ppp1r12c	protein_coding
ENSMUSG00000019256	4.24167	7.80109	2.34318	2.62987	Ahr	protein_coding
ENSMUSG00000019261	5.78446	4.93892	8.37626	8.32675	Map1s	protein_coding
ENSMUSG00000019278	3.41871	2.08155	2.98472	2.57446	Dpep1	protein_coding
ENSMUSG00000019295	6.19665	6.5814	7.53796	9.0884	Tmem129	protein_coding
ENSMUSG00000019297	5.76073	8.23032	10.9249	12.5236	Nop9	protein_coding
ENSMUSG00000019301	113.464	98.5356	259.674	240.146	Hsd17b1	protein_coding
ENSMUSG00000019302	13.0181	12.7665	12.418	12.6354	Atp6v0a1	protein_coding
ENSMUSG00000019303	12.1575	12.1899	19.9507	16.074	Psmc3ip	protein_coding
ENSMUSG00000019312	0.109766	0.0841496	0.0332677	0.0558217	Grb7	protein_coding
ENSMUSG00000019320	0.569451	0.326459	0.0278657	0.240466	Noxo1	protein_coding
ENSMUSG00000019326	9.83417	7.18237	15.3892	13.1645	Aoc3	protein_coding
ENSMUSG00000019338	10.4176	7.81473	8.30848	8.49391	Zfp687	protein_coding
ENSMUSG00000019359	0.67731	0.737244	1.40873	1.33327	Gdpd2	protein_coding
ENSMUSG00000019362	59.7737	65.8777	151.399	147.242	D8Ertd738e	protein_coding
ENSMUSG00000019368	0.109343	0.00427397	0.0240778	0.0307821	Sec14l4	protein_coding
ENSMUSG00000019370	277.457	177.327	176.212	160.131	Calm3	protein_coding
ENSMUSG00000019373	19.8284	24.2535	18.4821	18.8477	Cops3	protein_coding
ENSMUSG00000019428	51.7034	35.1243	60.3356	53.7456	Fkbp8	protein_coding
ENSMUSG00000019432	34.0473	38.2925	72.9956	69.5152	Ddx39b	protein_coding
ENSMUSG00000019433	33.1922	28.8839	52.6804	44.0979	Gipc1	protein_coding
ENSMUSG00000019437	4.65514	4.94497	5.96158	5.08935	Tlcd1	protein_coding
ENSMUSG00000019461	7.03998	7.54162	28.3776	26.5104	Plscr3	protein_coding
ENSMUSG00000019464	2.41231	2.06765	3.65139	3.18721	Ptger1	protein_coding
ENSMUSG00000019467	10.0331	8.22274	20.8931	15.3226	Arhgef25	protein_coding
ENSMUSG00000019470	10.9918	9.77544	10.6092	7.90423	Xab2	protein_coding
ENSMUSG00000019471	41.2415	32.0943	104.095	91.2322	Cdc37	protein_coding
ENSMUSG00000019478	6.05582	5.12329	15.2914	15.6241	Rab4a	protein_coding
ENSMUSG00000019487	17.2481	14.9619	21.8759	21.1979	Trip10	protein_coding
ENSMUSG00000019494	56.3472	32.6221	62.0357	58.4934	Cops6	protein_coding
ENSMUSG00000019505	469.279	410.487	669.87	590.274	Ubb	protein_coding
ENSMUSG00000019518	2.50411	3.37372	2.56799	3.22896	Ap4m1	protein_coding
ENSMUSG00000019528	23.6825	22.7746	27.0432	27.0174	Gyg	protein_coding
ENSMUSG00000019539	71.8389	57.179	158.27	138.588	Rcn3	protein_coding
ENSMUSG00000019558	9.8087	7.93223	6.62865	9.31216	Slc6a8	protein_coding
ENSMUSG00000019564	2.15506	2.38475	1.61518	1.67413	Arid3a	protein_coding
ENSMUSG00000019577	4.7273	5.7007	5.9544	5.63283	Pdk4	protein_coding
ENSMUSG00000019578	8.89903	7.78329	14.1385	12.5699	Ubxn6	protein_coding
ENSMUSG00000019579	20.5268	24.7226	40.0526	37.6429	D17Wsu104e	protein_coding
ENSMUSG00000019590	2.04834	3.21076	2.94957	5.10534	Cyb561	protein_coding
ENSMUSG00000019647	1.50261	1.61122	1.63876	1.89533	Sema6a	protein_coding
ENSMUSG00000019659	38.7164	29.6791	65.0052	62.8211	Ccdc12	protein_coding
ENSMUSG00000019689	19.1954	16.504	34.0793	27.8858	1110001J03Rik	protein_coding
ENSMUSG00000019699	17.3509	15.9418	7.53611	8.92859	Akt3	protein_coding
ENSMUSG00000019710	20.7125	17.2627	20.9495	17.1121	Mrpl24	protein_coding
ENSMUSG00000019715	5.98	7.69038	10.23	11.5149	Gle1	protein_coding
ENSMUSG00000019718	4.89675	5.01784	13.4657	8.64426	L3hypdh	protein_coding
ENSMUSG00000019726	6.4621	8.25957	1.00273	1.29785	Lyst	protein_coding
ENSMUSG00000019731	8.93489	10.9625	6.93087	9.7672	Slc35e1	protein_coding
ENSMUSG00000019732	2.94534	2.74975	3.49474	3.06365	Calr3	protein_coding
ENSMUSG00000019734	0.339634	0.440264	3.74942	2.94836	Tmc4	protein_coding
ENSMUSG00000019737	0.283112	0.394589	1.30147	1.11126	Syne4	protein_coding
ENSMUSG00000019738	17.6562	15.6288	33.7823	32.6129	Polr2i	protein_coding
ENSMUSG00000019756	2.58331	2.13887	1.76439	1.92558	Prl8a1	protein_coding
ENSMUSG00000019761	0.842128	0.647661	1.93794	0.884224	Krt10	protein_coding
ENSMUSG00000019763	5.66638	5.83592	8.67039	7.71702	Rmnd1	protein_coding
ENSMUSG00000019767	0.744686	0.632763	0.442824	0.495358	Ccdc170	protein_coding
ENSMUSG00000019768	4.84065	4.6965	2.99921	2.96609	Esr1	protein_coding
ENSMUSG00000019769	6.41613	4.21215	10.2851	8.72016	Syne1	protein_coding
ENSMUSG00000019773	6.00805	5.98961	8.49514	5.11767	Fbxo5	protein_coding
ENSMUSG00000019774	2.81341	2.70097	4.38549	3.06113	Mtrf1l	protein_coding
ENSMUSG00000019775	0.259895	0.287362	0.81956	0.782585	Rgs17	protein_coding
ENSMUSG00000019777	31.6969	31.3156	62.2032	48.3785	Hdac2	protein_coding
ENSMUSG00000019779	7.18771	7.93768	5.09693	5.74261	Frk	protein_coding
ENSMUSG00000019782	82.744	75.0414	123.944	108.896	Rwdd1	protein_coding
ENSMUSG00000019787	0.0343143	0	0.161198	0.0416127	Trdn	protein_coding
ENSMUSG00000019789	17.4706	16.0956	25.978	25.1611	Hey2	protein_coding
ENSMUSG00000019790	4.12502	3.96118	5.00542	4.05297	Stxbp5	protein_coding
ENSMUSG00000019791	11.5419	13.2324	12.4384	9.51397	Hint3	protein_coding
ENSMUSG00000019792	5.14682	6.80411	5.4573	5.31225	Trmt11	protein_coding
ENSMUSG00000019794	9.13029	12.1671	17.2891	12.9465	Katna1	protein_coding
ENSMUSG00000019795	7.98035	9.48595	12.8424	13.0531	Pcmt1	protein_coding
ENSMUSG00000019796	8.19546	8.10134	8.20434	9.06775	Lrp11	protein_coding
ENSMUSG00000019797	11.5145	12.8999	33.9014	25.7721	1700021F05Rik	protein_coding
ENSMUSG00000019802	19.7159	17.6832	16.1383	15.9381	Sec63	protein_coding
ENSMUSG00000019803	0.0385286	0.108432	0.0754149	0.101234	Nr2e1	protein_coding
ENSMUSG00000019804	88.5401	77.1324	237.816	265.057	Snx3	protein_coding
ENSMUSG00000019806	1.00933	1.48936	1.45167	1.83545	Aig1	protein_coding
ENSMUSG00000019808	10.1594	6.16059	8.60975	8.63968	Adat2	protein_coding
ENSMUSG00000019809	5.57037	6.81969	6.78406	6.52175	Pex3	protein_coding
ENSMUSG00000019810	4.37843	3.84618	4.87866	3.74138	Fuca2	protein_coding
ENSMUSG00000019813	7.74772	6.85023	8.89492	7.17049	Cep57l1	protein_coding
ENSMUSG00000019814	24.0593	26.3382	29.2226	37.3948	Ltv1	protein_coding
ENSMUSG00000019817	5.90763	7.91477	14.2486	16.9569	Plagl1	protein_coding
ENSMUSG00000019818	68.6142	98.62	115.565	130.54	Cd164	protein_coding
ENSMUSG00000019820	9.95288	9.58931	2.89538	2.74368	Utrn	protein_coding
ENSMUSG00000019822	10.1123	9.73987	7.71695	5.70559	Smpd2	protein_coding
ENSMUSG00000019823	3.03244	2.78005	1.92068	1.62861	Mical1	protein_coding
ENSMUSG00000019826	13.5371	10.2922	8.69876	7.01221	Zbtb24	protein_coding
ENSMUSG00000019831	2.985	2.99215	8.13902	8.39629	Wasf1	protein_coding
ENSMUSG00000019832	1.57698	3.85309	4.51394	4.74819	Rab32	protein_coding
ENSMUSG00000019837	32.5092	25.1311	75.6457	69.9006	Gtf3c6	protein_coding
ENSMUSG00000019838	2.82301	3.83773	2.03387	2.97495	Slc16a10	protein_coding
ENSMUSG00000019841	12.01	12.2619	4.40229	4.31189	Rev3l	protein_coding
ENSMUSG00000019842	6.24671	5.09308	4.17482	3.73365	Traf3ip2	protein_coding
ENSMUSG00000019843	34.8109	21.981	36.646	37.8374	Fyn	protein_coding
ENSMUSG00000019845	1.48886	0.951493	1.95877	1.60328	Tube1	protein_coding
ENSMUSG00000019846	22.2196	20.8175	6.36583	5.86805	Lama4	protein_coding
ENSMUSG00000019848	0.629211	0.608153	0.429941	0.553948	Popdc3	protein_coding
ENSMUSG00000019849	27.9602	32.6956	23.6588	25.1528	Prep	protein_coding
ENSMUSG00000019850	0.962959	2.07896	0.402794	0.868976	Tnfaip3	protein_coding
ENSMUSG00000019851	4.88257	6.86761	8.34735	7.34025	Perp	protein_coding
ENSMUSG00000019852	0.67435	0.814459	0.200974	0.287417	D10Bwg1379e	protein_coding
ENSMUSG00000019853	2.27694	1.6854	2.43233	2.79582	Hebp2	protein_coding
ENSMUSG00000019854	10.6945	10.9083	15.6853	18.7349	Reps1	protein_coding
ENSMUSG00000019856	1.3768	0.968905	1.12512	0.789062	Fam184a	protein_coding
ENSMUSG00000019857	12.7239	15.5254	17.8189	16.913	Asf1a	protein_coding
ENSMUSG00000019861	9.62692	8.51323	10.781	10.6852	Gopc	protein_coding
ENSMUSG00000019863	2.54084	3.46821	3.30926	3.85129	Qrsl1	protein_coding
ENSMUSG00000019864	3.81203	4.03127	6.16863	6.54808	Rtn4ip1	protein_coding
ENSMUSG00000019866	0.48521	0.817915	0.32832	0.217106	Aim1	protein_coding
ENSMUSG00000019868	10.7408	10.6622	15.6937	13.2571	Vta1	protein_coding
ENSMUSG00000019872	12.9132	10.8834	8.21297	9.61616	Smpdl3a	protein_coding
ENSMUSG00000019873	23.6231	29.2103	19.5491	26.1478	Reep3	protein_coding
ENSMUSG00000019874	0.171576	0.524597	1.56724	0.772827	Fabp7	protein_coding
ENSMUSG00000019876	0.384712	0.38395	0.46486	0.402514	Pkib	protein_coding
ENSMUSG00000019877	53.6174	54.3523	52.1961	41.0434	Serinc1	protein_coding
ENSMUSG00000019878	17.6695	17.3159	10.5927	11.4813	Hsf2	protein_coding
ENSMUSG00000019880	0.875954	0.790611	1.27424	0.986389	Rspo3	protein_coding
ENSMUSG00000019883	4.64458	4.43461	2.53118	2.60496	Echdc1	protein_coding
ENSMUSG00000019888	4.31629	5.42275	4.19164	4.46129	Mgat4c	protein_coding
ENSMUSG00000019889	13.514	14.0758	4.95211	5.43028	Ptprk	protein_coding
ENSMUSG00000019890	0.749751	4.27077	0.190384	6.20657	Nts	protein_coding
ENSMUSG00000019891	1.30243	1.18089	1.34513	1.24185	Dcbld1	protein_coding
ENSMUSG00000019892	0.13957	0.06983	0.181566	0.0483588	Lrriq1	protein_coding
ENSMUSG00000019894	9.19052	8.726	6.76807	5.62761	Slc6a15	protein_coding
ENSMUSG00000019897	8.23884	8.04241	15.7124	17.7527	Ccdc59	protein_coding
ENSMUSG00000019899	27.7934	21.3573	3.98612	3.68937	Lama2	protein_coding
ENSMUSG00000019905	0.162704	0.109583	0.186184	0.131541	Gprc6a	protein_coding
ENSMUSG00000019906	0.550507	0.463225	0.512521	0.414777	Lin7a	protein_coding
ENSMUSG00000019907	75.3203	61.8906	74.954	69.2108	Ppp1r12a	protein_coding
ENSMUSG00000019909	0.551437	0.27097	1.15647	1.15321	Fam162b	protein_coding
ENSMUSG00000019916	39.8488	37.6641	26.5919	29.2607	P4ha1	protein_coding
ENSMUSG00000019917	31.4276	31.1919	24.5474	22.9238	41161	protein_coding
ENSMUSG00000019920	25.9615	35.1025	22.665	26.7794	Lims1	protein_coding
ENSMUSG00000019923	19.345	25.575	38.5776	43.7676	Zwint	protein_coding
ENSMUSG00000019927	2.71228	3.43005	13.0168	17.3186	Ube2d1	protein_coding
ENSMUSG00000019929	237.979	193.75	251.905	196.531	Dcn	protein_coding
ENSMUSG00000019933	0.140176	0.140267	0.987757	0.441976	2310015B20Rik	protein_coding
ENSMUSG00000019935	0.0807795	0.104197	0.035576	0.102334	Slc17a8	protein_coding
ENSMUSG00000019942	12.0049	12.3163	20.87	19.5357	Cdk1	protein_coding
ENSMUSG00000019943	27.2707	25.2521	18.4012	15.9914	Atp2b1	protein_coding
ENSMUSG00000019944	13.8371	12.1876	19.7495	19.3207	Rhobtb1	protein_coding
ENSMUSG00000019945	0.28324	0.684939	1.15317	0.978111	1700040L02Rik	protein_coding
ENSMUSG00000019947	8.25617	9.76311	1.6752	2.03616	Arid5b	protein_coding
ENSMUSG00000019948	10.7396	11.4729	7.51016	7.95732	Actr6	protein_coding
ENSMUSG00000019951	16.342	22.1192	12.8166	14.3871	Uhrf1bp1l	protein_coding
ENSMUSG00000019952	2.93106	2.66813	7.95239	8.88509	Poc1b	protein_coding
ENSMUSG00000019960	7.52143	10.394	6.44609	7.50515	Dusp6	protein_coding
ENSMUSG00000019961	36.3574	38.0796	22.7115	22.4268	Tmpo	protein_coding
ENSMUSG00000019966	11.576	17.5014	11.4033	12.1534	Kitl	protein_coding
ENSMUSG00000019969	42.0621	31.7976	21.3988	27.3082	Psen1	protein_coding
ENSMUSG00000019970	122.472	147.577	58.1363	52.656	Sgk1	protein_coding
ENSMUSG00000019971	4.31445	3.05662	3.39781	2.29261	Cep290	protein_coding
ENSMUSG00000019975	15.5279	16.0209	14.8053	13.6036	Ikbip	protein_coding
ENSMUSG00000019977	12.721	16.344	14.2821	14.3851	Hbs1l	protein_coding
ENSMUSG00000019978	99.0005	64.4542	37.4469	41.3575	Epb4.1l2	protein_coding
ENSMUSG00000019979	6.21616	7.18754	2.75897	2.87128	Apaf1	protein_coding
ENSMUSG00000019982	0.0801299	0.0348616	0.106381	0.0313851	Myb	protein_coding
ENSMUSG00000019984	12.4028	14.2397	7.36464	7.52258	Med23	protein_coding
ENSMUSG00000019986	7.76473	8.65581	5.61048	5.43219	Ahi1	protein_coding
ENSMUSG00000019987	1.9939	44.1042	5.66934	18.6531	Arg1	protein_coding
ENSMUSG00000019988	14.1975	16.1853	8.88534	10.5925	Nedd1	protein_coding
ENSMUSG00000019989	3.71629	3.06008	1.29245	3.0695	Enpp3	protein_coding
ENSMUSG00000019990	7.56054	6.58821	4.31871	5.38763	Pde7b	protein_coding
ENSMUSG00000019992	1.756	1.90571	3.11769	3.45461	Mtfr2	protein_coding
ENSMUSG00000019996	4.41437	4.17197	5.20364	5.75417	Map7	protein_coding
ENSMUSG00000019997	9.05804	12.179	16.0915	12.7465	Ctgf	protein_coding
ENSMUSG00000019998	24.5496	24.978	28.4902	26.362	Stx7	protein_coding
[truncated: 14,269 more rows]

## Sheet: Total RNA_DGE
GeneID	T_CtrlT_normalize	T_CtrlC_normalize	log2FoldChange	pval	FDR	up.down	Symbol	gene_biotype
ENSMUSG00000000125	0.0149033	0.0714898	-2.2621	0.0817409	0.0297655	down	Wnt3	protein_coding
ENSMUSG00000000202	0.0149033	0.0953198	-2.67714	0.0268523	0.0110243	down	Btbd17	protein_coding
ENSMUSG00000000204	23.3237	5.54046	2.07372	7.2899e-195	1.2441e-193	up	Slfn4	protein_coding
ENSMUSG00000000216	0.00745166	0.11915	-3.99907	0.00328061	0.00166394	down	Scnn1g	protein_coding
ENSMUSG00000000247	0.0149033	0.214469	-3.84707	9.78096e-05	6.44043e-05	down	Lhx2	protein_coding
ENSMUSG00000000290	21.0882	8.13792	1.3737	1.5679e-99	1.23813e-98	up	Itgb2	protein_coding
ENSMUSG00000000303	8.34587	3.80088	1.13473	1.87117e-30	4.8127e-30	up	Cdh1	protein_coding
ENSMUSG00000000394	0.238453	0.0714898	1.7379	0.00748184	0.00352746	up	Gcg	protein_coding
ENSMUSG00000000555	72.8028	29.4061	1.30788	0	0	up	Itga5	protein_coding
ENSMUSG00000000562	0.49181	0.0953198	2.36725	2.71193e-06	2.1632e-06	up	Adora3	protein_coding
ENSMUSG00000000627	4.82868	0.512344	3.23644	5.81615e-67	3.02092e-66	up	Sema4f	protein_coding
ENSMUSG00000000690	0.62594	1.46554	-1.22734	3.12291e-07	2.74059e-07	down	Hoxb6	protein_coding
ENSMUSG00000000706	0.93891	0.226384	2.05221	2.94038e-09	3.0421e-09	up	Btn1a1	protein_coding
ENSMUSG00000000724	0.640843	0.285959	1.16416	0.00117804	0.000653851	up	Cryba1	protein_coding
ENSMUSG00000000794	1.23698	0.560004	1.14331	8.89291e-06	6.67928e-06	up	Kcnn3	protein_coding
ENSMUSG00000000889	0.00745166	0.333619	-5.4845	1.8285e-07	1.64134e-07	down	Dbh	protein_coding
ENSMUSG00000000938	0.31297	1.00086	-1.67714	9.09497e-08	8.3742e-08	down	Hoxa10	protein_coding
ENSMUSG00000000982	3.04028	0.702983	2.11264	1.44162e-27	3.36703e-27	up	Ccl3	protein_coding
ENSMUSG00000000983	0.149033	0.0476599	1.64479	0.0419795	0.016477	up	Wfdc18	protein_coding
ENSMUSG00000001103	0.909103	0.428939	1.08367	0.000264997	0.000164009	up	Sebox	protein_coding
ENSMUSG00000001131	150.822	53.1169	1.5056	0	0	up	Timp1	protein_coding
ENSMUSG00000001155	0.00745166	0.0834048	-3.4845	0.0191151	0.00817973	down	Ftcd	protein_coding
ENSMUSG00000001225	0.119227	0.405109	-1.7646	0.00042612	0.000254419	down	Slc26a3	protein_coding
ENSMUSG00000001249	0.253357	0.0595749	2.08839	0.00182269	0.000975865	up	Hpn	protein_coding
ENSMUSG00000001496	0.298067	0.607663	-1.02764	0.00429913	0.00213842	down	Nkx2-1	protein_coding
ENSMUSG00000001497	0.04471	0.297874	-2.73603	7.53551e-05	5.0429e-05	down	Pax9	protein_coding
ENSMUSG00000001508	0.4471	4.43932e-05	6.22975	1.66183e-09	1.74733e-09	up	Sgca	protein_coding
ENSMUSG00000001583	0.149033	0.428939	-1.52514	0.00108975	0.000607856	down	Tnk1	protein_coding
ENSMUSG00000001672	0.104323	0.309789	-1.57023	0.00457379	0.0022648	down	Marveld3	protein_coding
ENSMUSG00000001773	0.0149033	0.0595749	-1.99907	0.141635	0.0483666	down	Folh1	protein_coding
ENSMUSG00000001865	2.47395	0.691068	1.83992	3.22152e-19	5.72767e-19	up	Cpa3	protein_coding
ENSMUSG00000001901	0.00745166	0.214469	-4.84707	3.66434e-05	2.55074e-05	down	Kcnh6	protein_coding
ENSMUSG00000001988	0.149033	0.834048	-2.4845	3.31707e-10	3.66623e-10	down	Npas1	protein_coding
ENSMUSG00000002057	0.0149033	0.16681	-3.4845	0.000920055	0.000520281	down	Foxn1	protein_coding
ENSMUSG00000002108	5.26088	13.1065	-1.3169	9.23745e-59	4.18611e-58	down	Nr1h3	protein_coding
ENSMUSG00000002204	1.26678	0.488514	1.3747	2.06839e-07	1.84987e-07	up	Napsa	protein_coding
ENSMUSG00000002228	0.462003	0.178725	1.37017	0.00175843	0.000943261	up	Ppm1j	protein_coding
ENSMUSG00000002274	0.31297	0.774473	-1.30719	9.36374e-05	6.18649e-05	down	Metrn	protein_coding
ENSMUSG00000002324	0.506713	0.16681	1.60297	0.000232107	0.000144883	up	Rec8	protein_coding
ENSMUSG00000002664	0.283163	0.0834048	1.76343	0.00323639	0.00165	up	Pspn	protein_coding
ENSMUSG00000002769	0.26826	0.0595749	2.17086	0.001011	0.000568333	up	Gnmt	protein_coding
ENSMUSG00000002771	0.611037	3.24087	-2.40705	4.97713e-34	1.39308e-33	down	Grin2d	protein_coding
ENSMUSG00000003053	0.0596133	0.440854	-2.88659	7.41571e-07	6.28487e-07	down	Cyp2c29	protein_coding
ENSMUSG00000003271	0.238453	0.0238299	3.32286	0.000102046	6.68956e-05	up	Sult2b1	protein_coding
ENSMUSG00000003341	0.551423	0.214469	1.36239	0.000666991	0.000385286	up	Atp8b3	protein_coding
ENSMUSG00000003436	0.149033	4.43932e-05	4.64479	0.000638102	0.000369854	up	Dll3	protein_coding
ENSMUSG00000003477	0.0149033	0.679153	-5.51003	9.78922e-14	1.33667e-13	down	Inmt	protein_coding
ENSMUSG00000003531	18.2268	59.8489	-1.71527	0	0	down	Dgcr6	protein_coding
ENSMUSG00000003541	16.811	5.90983	1.50821	1.90938e-91	1.36569e-90	up	Ier3	protein_coding
ENSMUSG00000003545	3.81525	1.73959	1.13303	9.50782e-15	1.37587e-14	up	Fosb	protein_coding
ENSMUSG00000003585	1.71388	4.03917	-1.23679	1.2905e-17	2.15138e-17	down	Sec14l2	protein_coding
ENSMUSG00000003665	5.11184	1.25107	2.03068	4.81768e-43	1.65748e-42	up	Has1	protein_coding
ENSMUSG00000003882	4.4859	1.77533	1.33731	1.08601e-21	2.13503e-21	up	Il7r	protein_coding
ENSMUSG00000004038	0.149033	0.0357449	2.05983	0.0177804	0.0076676	up	Gstm3	protein_coding
ENSMUSG00000004285	82.9519	179.559	-1.11411	0	0	down	Atp6v1f	protein_coding
ENSMUSG00000004296	0.193743	0.011915	4.0233	0.000172593	0.000109697	up	Il12b	protein_coding
ENSMUSG00000004360	0.0149033	0.524259	-5.13657	7.80324e-11	8.96524e-11	down	9330159F19Rik	protein_coding
ENSMUSG00000004371	2.98067	0.440854	2.75726	2.95668e-36	8.74196e-36	up	Il11	protein_coding
ENSMUSG00000004552	0.149033	0.571919	-1.94017	8.00809e-06	6.04671e-06	down	Ctse	protein_coding
ENSMUSG00000004567	37.8247	82.2729	-1.12109	1.4158e-278	3.5018e-277	down	Mcoln1	protein_coding
ENSMUSG00000004609	6.33392	2.84768	1.15331	4.366e-24	9.25054e-24	up	Cd33	protein_coding
ENSMUSG00000004630	0.13413	0.0595749	1.17086	0.135965	0.046703	up	Pcp2	protein_coding
ENSMUSG00000004709	0.924007	0.369364	1.32286	1.65897e-05	1.20657e-05	up	Cd244	protein_coding
ENSMUSG00000004791	1.92253	0.702983	1.45144	2.639e-11	3.12601e-11	up	Pgf	protein_coding
ENSMUSG00000004814	2.63789	1.28682	1.03558	2.13928e-09	2.2322e-09	up	Ccl24	protein_coding
ENSMUSG00000004872	0.0149033	0.11915	-2.99907	0.00873833	0.00406423	down	Pax3	protein_coding
ENSMUSG00000004939	0.04471	0.238299	-2.41411	0.000955199	0.000538743	down	Nmrk2	protein_coding
ENSMUSG00000004945	37.1242	74.4924	-1.00473	1.9192e-211	3.51e-210	down	Tmem242	protein_coding
ENSMUSG00000005087	107.572	24.4138	2.13954	0	0	up	Cd44	protein_coding
ENSMUSG00000005089	0.17884	0.369364	-1.04637	0.0238596	0.0100086	down	Slc1a2	protein_coding
ENSMUSG00000005148	1.20717	3.44343	-1.51222	3.69471e-20	6.83069e-20	down	Klf5	protein_coding
ENSMUSG00000005339	0.08942	4.43932e-05	3.90782	0.0114515	0.0051294	up	Fcer1a	protein_coding
ENSMUSG00000005413	91.1637	39.5458	1.20494	0	0	up	Hmox1	protein_coding
ENSMUSG00000005474	0.00745166	0.0714898	-3.2621	0.0347904	0.0138863	down	Myl10	protein_coding
ENSMUSG00000005540	0.149033	0.369364	-1.30941	0.00690562	0.00327338	down	Fcer2a	protein_coding
ENSMUSG00000005649	0.0149033	0.0714898	-2.2621	0.0817409	0.0297655	down	Cabp5	protein_coding
ENSMUSG00000005716	0.13413	4.43932e-05	4.49278	0.00129423	0.000711728	up	Pvalb	protein_coding
ENSMUSG00000005763	0.22355	0.512344	-1.19651	0.00303016	0.00155191	down	Cd247	protein_coding
ENSMUSG00000005800	5.00752	0.762558	2.71518	8.79863e-59	3.99047e-58	up	Mmp8	protein_coding
ENSMUSG00000005824	0.84949	0.14298	2.57079	1.02012e-10	1.16441e-10	up	Tnfsf14	protein_coding
ENSMUSG00000005892	0.0149033	0.178725	-3.58403	0.000524619	0.000309835	down	Trh	protein_coding
ENSMUSG00000005917	0.00745166	0.0714898	-3.2621	0.0347904	0.0138863	down	Otx1	protein_coding
ENSMUSG00000006014	36.1108	3.93194	3.19912	0	0	up	Prg4	protein_coding
ENSMUSG00000006179	0.0298067	0.16681	-2.4845	0.0049553	0.00243738	down	Prss16	protein_coding
ENSMUSG00000006204	0.08942	0.202554	-1.17964	0.0653032	0.0244164	down	5430419D17Rik	protein_coding
ENSMUSG00000006218	0.163937	4.43932e-05	4.78229	0.000317293	0.000193572	up	Fam131c	protein_coding
ENSMUSG00000006221	1.19227	0.226384	2.39686	1.86428e-13	2.50597e-13	up	Hspb7	protein_coding
ENSMUSG00000006269	0.298067	0.107235	1.47486	0.00790612	0.00371098	up	Atp6v1b1	protein_coding
ENSMUSG00000006345	0.119227	0.321704	-1.43203	0.00695103	0.00329356	down	Ggt1	protein_coding
ENSMUSG00000006389	0.104323	4.43932e-05	4.13021	0.00547761	0.00265567	up	Mpl	protein_coding
ENSMUSG00000006403	34.5757	12.8682	1.42595	3.1894e-171	4.7002e-170	up	Adamts4	protein_coding
ENSMUSG00000006412	15.8124	90.6134	-2.51866	0	0	down	Pfdn2	protein_coding
ENSMUSG00000006567	0.298067	0.929368	-1.64061	3.99113e-07	3.46783e-07	down	Atp7b	protein_coding
ENSMUSG00000006574	0.298067	4.43932e-05	5.64479	8.00227e-07	6.75648e-07	up	Slc4a1	protein_coding
ENSMUSG00000006724	0.26826	4.43932e-05	5.49278	2.90296e-06	2.30738e-06	up	Cyp27b1	protein_coding
ENSMUSG00000006777	0.819683	0.238299	1.78229	4.49877e-07	3.88786e-07	up	Krt23	protein_coding
ENSMUSG00000007097	8.16703	20.6606	-1.339	7.01606e-94	5.19701e-93	down	Atp1a2	protein_coding
ENSMUSG00000007122	0.238453	0.488514	-1.03469	0.0100365	0.00461981	down	Casq1	protein_coding
ENSMUSG00000007457	0.00745166	0.131065	-4.13657	0.00184212	0.000983646	down	2310003L06Rik	protein_coding
ENSMUSG00000007594	0.0149033	0.0714898	-2.2621	0.0817409	0.0297655	down	Hapln4	protein_coding
ENSMUSG00000007877	0.0149033	0.0953198	-2.67714	0.0268523	0.0110243	down	Tcap	protein_coding
ENSMUSG00000007946	0.08942	4.43932e-05	3.90782	0.0114515	0.0051294	up	Phox2a	protein_coding
ENSMUSG00000008461	0.17884	4.43932e-05	4.90782	0.000159025	0.000101764	up	Fut1	protein_coding
ENSMUSG00000009070	0.163937	4.43932e-05	4.78229	0.000317293	0.000193572	up	Rtdr1	protein_coding
ENSMUSG00000009114	0.00745166	0.0953198	-3.67714	0.0105648	0.00481404	down	2610028H24Rik	protein_coding
ENSMUSG00000009210	0.149033	0.0476599	1.64479	0.0419795	0.016477	up	2310007L24Rik	protein_coding
ENSMUSG00000009216	0.0596133	0.178725	-1.58403	0.0301931	0.0122756	down	Fam163b	protein_coding
ENSMUSG00000009588	0.104323	4.43932e-05	4.13021	0.00547761	0.00265567	up	St6galnac1	protein_coding
ENSMUSG00000009596	0.13413	0.667238	-2.31457	6.97007e-08	6.49114e-08	down	Taf7l	protein_coding
ENSMUSG00000009646	0.149033	4.43932e-05	4.64479	0.000638102	0.000369854	up	Pla2g12b	protein_coding
ENSMUSG00000010136	0.0149033	0.214469	-3.84707	9.78096e-05	6.44043e-05	down	Pifo	protein_coding
ENSMUSG00000010505	0.298067	0.667238	-1.16257	0.000944148	0.000532993	down	Myt1	protein_coding
ENSMUSG00000010760	0.0596133	0.202554	-1.7646	0.0127245	0.00564023	down	Phlda2	protein_coding
ENSMUSG00000010797	0.611037	0.0714898	3.09545	1.66697e-09	1.75241e-09	up	Wnt2	protein_coding
ENSMUSG00000010825	0.04471	0.16681	-1.89953	0.017429	0.00753458	down	Grid2ip	protein_coding
ENSMUSG00000011154	0.193743	0.643408	-1.73159	1.17466e-05	8.67817e-06	down	1700026D08Rik	protein_coding
ENSMUSG00000011171	0.149033	0.548089	-1.87877	1.8866e-05	1.36452e-05	down	Vipr2	protein_coding
ENSMUSG00000011751	0.31297	0.0595749	2.39325	0.00016547	0.000105624	up	Sptbn4	protein_coding
ENSMUSG00000012042	0.104323	4.43932e-05	4.13021	0.00547761	0.00265567	up	4930579F01Rik	protein_coding
ENSMUSG00000012126	0.67065	1.70384	-1.34516	3.15172e-09	3.25236e-09	down	Ubxn11	protein_coding
ENSMUSG00000012211	0.298067	0.11915	1.32286	0.0144492	0.00633618	up	Tex22	protein_coding
ENSMUSG00000012282	0.00745166	0.19064	-4.67714	0.000109998	7.17987e-05	down	Wnt8a	protein_coding
ENSMUSG00000012396	0.163937	0.0238299	2.78229	0.00305038	0.00155998	up	Nanog	protein_coding
ENSMUSG00000012705	0.17884	0.667238	-1.89953	1.98385e-06	1.60478e-06	down	Retn	protein_coding
ENSMUSG00000013091	0.551423	0.0357449	3.94735	2.9868e-10	3.31033e-10	up	Tmem190	protein_coding
ENSMUSG00000013158	0.22355	0.011915	4.22975	4.26472e-05	2.93843e-05	up	4933405L10Rik	protein_coding
ENSMUSG00000013338	0.193743	0.0714898	1.43834	0.0355878	0.0141684	up	Fer1l4	protein_coding
ENSMUSG00000013415	0.0149033	0.0714898	-2.2621	0.0817409	0.0297655	down	Igf2bp1	protein_coding
ENSMUSG00000013418	0.104323	0.405109	-1.95725	0.000157018	0.000100767	down	B4galnt2	protein_coding
ENSMUSG00000013523	0.193743	0.524259	-1.43613	0.00055416	0.000326252	down	Bcas1	protein_coding
ENSMUSG00000013611	0.163937	1.0366	-2.66065	3.44267e-13	4.5503e-13	down	Snx31	protein_coding
ENSMUSG00000013846	27.7947	10.1635	1.45142	1.0546e-141	1.2518e-140	up	St3gal1	protein_coding
ENSMUSG00000013974	4.82868	0.178725	4.75582	6.96951e-85	4.58219e-84	up	1810033B17Rik	protein_coding
ENSMUSG00000014030	0.0596133	0.011915	2.32286	0.106285	0.0375132	up	Pax5	protein_coding
ENSMUSG00000014198	0.432197	0.16681	1.37349	0.00243538	0.00127699	up	Zfp385c	protein_coding
ENSMUSG00000014453	0.342777	0.0834048	2.03907	0.000355453	0.000214807	up	Blk	protein_coding
ENSMUSG00000014529	0.0149033	0.0714898	-2.2621	0.0817409	0.0297655	down	4930511M11Rik	protein_coding
ENSMUSG00000014609	0.04471	0.226384	-2.34011	0.00157045	0.000851455	down	Chrne	protein_coding
ENSMUSG00000014686	0.00745166	0.0714898	-3.2621	0.0347904	0.0138863	down	Ceacam16	protein_coding
ENSMUSG00000014747	0.0745167	0.285959	-1.94017	0.00159287	0.000862696	down	Ankrd53	protein_coding
ENSMUSG00000014852	0.13413	0.0238299	2.49278	0.0115874	0.00518158	up	Adamts13	protein_coding
ENSMUSG00000015312	13.0702	6.5294	1.00126	2.01795e-38	6.27715e-38	up	Gadd45b	protein_coding
ENSMUSG00000015340	32.7724	14.6912	1.15753	5.2964e-118	4.9399e-117	up	Cybb	protein_coding
ENSMUSG00000015354	2.48886	0.571919	2.1216	5.61225e-23	1.14963e-22	up	Pcolce2	protein_coding
ENSMUSG00000015401	0.04471	0.381279	-3.09218	1.94727e-06	1.57656e-06	down	Tmem27	protein_coding
ENSMUSG00000015437	1.40091	0.14298	3.29249	6.50938e-21	1.24019e-20	up	Gzmb	protein_coding
ENSMUSG00000015467	0.149033	0.607663	-2.02764	2.16362e-06	1.74242e-06	down	Egfl8	protein_coding
ENSMUSG00000015478	8.52471	18.0512	-1.08237	2.77389e-59	1.27556e-58	down	Rnf5	protein_coding
ENSMUSG00000015627	0.31297	0.0595749	2.39325	0.00016547	0.000105624	up	Gata5	protein_coding
ENSMUSG00000015652	5.91662	0.655323	3.17449	2.86495e-80	1.76188e-79	up	Steap1	protein_coding
ENSMUSG00000015843	0.0298067	0.16681	-2.4845	0.0049553	0.00243738	down	Rxrg	protein_coding
ENSMUSG00000015879	0.0745167	0.452769	-2.60314	2.0167e-06	1.62995e-06	down	Fam184b	protein_coding
ENSMUSG00000015950	8.4949	3.96769	1.0983	1.82149e-29	4.53333e-29	up	Ncf1	protein_coding
ENSMUSG00000015957	0.879297	0.154895	2.50506	9.07341e-11	1.03884e-10	up	Wnt11	protein_coding
ENSMUSG00000016194	2.10137	0.691068	1.60443	6.30778e-14	8.70313e-14	up	Hsd11b1	protein_coding
ENSMUSG00000016255	0.834587	4.43932e-05	7.13021	7.37412e-16	1.12725e-15	up	Tubb1	protein_coding
ENSMUSG00000016327	0.104323	0.011915	3.13021	0.0123036	0.00546876	up	Atp1b4	protein_coding
ENSMUSG00000016496	4.11332	1.53703	1.42016	8.69628e-22	1.71625e-21	up	Cd274	protein_coding
ENSMUSG00000016498	0.40239	4.43932e-05	6.07775	1.017e-08	1.01352e-08	up	Pdcd1lg2	protein_coding
ENSMUSG00000016503	18.3013	38.6998	-1.08038	1.4438e-124	1.4373e-123	down	Gtf3a	protein_coding
ENSMUSG00000016524	0.0745167	4.43932e-05	3.64479	0.0242385	0.0100675	up	Il19	protein_coding
ENSMUSG00000016529	0.58123	0.14298	2.0233	3.71208e-06	2.91787e-06	up	Il10	protein_coding
ENSMUSG00000017002	2.26531	0.0238299	6.57079	1.79788e-41	5.96963e-41	up	Slpi	protein_coding
ENSMUSG00000017692	2.26531	6.13621	-1.43764	2.96553e-32	7.97446e-32	down	Rhbdl3	protein_coding
ENSMUSG00000017720	0.13413	0.0476599	1.49278	0.0722098	0.0267316	up	Trp53tg5	protein_coding
ENSMUSG00000017733	0.119227	0.464684	-1.96254	5.00663e-05	3.4219e-05	down	Eppin	protein_coding
ENSMUSG00000017747	22.6233	46.4803	-1.03881	4.4855e-140	5.2578e-139	down	Ghdc	protein_coding
ENSMUSG00000017767	0.0745167	0.011915	2.64479	0.0518393	0.0199032	up	Spata25	protein_coding
ENSMUSG00000017868	0.00745166	0.214469	-4.84707	3.66434e-05	2.55074e-05	down	Sgk2	protein_coding
ENSMUSG00000017929	62.281	25.5576	1.28504	6.7968e-262	1.564e-260	up	B4galt5	protein_coding
ENSMUSG00000017943	0.163937	0.381279	-1.21771	0.00950706	0.00439266	down	Gdap1l1	protein_coding
ENSMUSG00000018126	0.0596133	0.14298	-1.2621	0.102401	0.0363527	down	Baiap2l2	protein_coding
ENSMUSG00000018259	0.04471	0.14298	-1.67714	0.0434023	0.0169761	down	Prl8a2	protein_coding
ENSMUSG00000018263	0.0149033	0.0714898	-2.2621	0.0817409	0.0297655	down	Tbx5	protein_coding
ENSMUSG00000018341	3.26383	1.53703	1.08642	4.35797e-12	5.40271e-12	up	Il12rb2	protein_coding
ENSMUSG00000018500	3.94938	1.50129	1.39543	1.78862e-20	3.35874e-20	up	Adora2b	protein_coding
ENSMUSG00000018595	0.49181	0.238299	1.04533	0.00918793	0.00425782	up	Glra4	protein_coding
ENSMUSG00000018634	0.13413	0.333619	-1.31457	0.0100199	0.00461435	down	Crhr1	protein_coding
ENSMUSG00000018698	0.0149033	0.16681	-3.4845	0.000920055	0.000520281	down	Lhx1	protein_coding
ENSMUSG00000018776	0.119227	4.43932e-05	4.32286	0.00264925	0.00137184	up	Slc35g3	protein_coding
ENSMUSG00000018865	0.327873	0.941283	-1.52149	1.36522e-06	1.12362e-06	down	Sult4a1	protein_coding
ENSMUSG00000018893	0.238453	0.107235	1.15293	0.0495716	0.0191484	up	Mb	protein_coding
ENSMUSG00000018907	0.0745167	4.43932e-05	3.64479	0.0242385	0.0100675	up	Alox12e	protein_coding
ENSMUSG00000018916	0.0149033	0.0953198	-2.67714	0.0268523	0.0110243	down	Csf2	protein_coding
ENSMUSG00000018924	9.47852	0.262129	5.17631	1.2339e-168	1.7764e-167	up	Alox15	protein_coding
ENSMUSG00000018925	0.04471	0.226384	-2.34011	0.00157045	0.000851455	down	Gm11435	protein_coding
ENSMUSG00000018930	1.20717	0.0714898	4.07775	4.80351e-21	9.21752e-21	up	Ccl4	protein_coding
ENSMUSG00000018932	25.3506	11.0213	1.20172	3.11032e-97	2.39228e-96	up	Map2k3	protein_coding
ENSMUSG00000019102	0.31297	1.16767	-1.89953	3.16736e-10	3.50559e-10	down	Aldh3a1	protein_coding
ENSMUSG00000019122	42.1168	11.3431	1.89259	0	0	up	Ccl9	protein_coding
ENSMUSG00000019178	0.551423	1.15575	-1.0676	4.84998e-05	3.31968e-05	down	Styxl1	protein_coding
ENSMUSG00000019368	0.0149033	0.381279	-4.67714	4.51713e-08	4.27771e-08	down	Sec14l4	protein_coding
ENSMUSG00000019762	0.00745166	0.107235	-3.84707	0.0058717	0.00282721	down	Iyd	protein_coding
ENSMUSG00000019787	0.00745166	0.154895	-4.37758	0.000589056	0.000344988	down	Trdn	protein_coding
ENSMUSG00000019803	0.40239	0.14298	1.49278	0.00184651	0.000985427	up	Nr2e1	protein_coding
ENSMUSG00000019832	8.12232	3.32428	1.28885	6.31677e-36	1.85497e-35	up	Rab32	protein_coding
ENSMUSG00000019850	15.0226	6.95834	1.11031	1.17542e-51	4.74114e-51	up	Tnfaip3	protein_coding
ENSMUSG00000019874	0.655747	0.214469	1.61237	2.60568e-05	1.84958e-05	up	Fabp7	protein_coding
ENSMUSG00000019890	5.02242	0.881708	2.51001	3.05813e-54	1.28331e-53	up	Nts	protein_coding
ENSMUSG00000019909	0.163937	0.333619	-1.02506	0.0347441	0.0138863	down	Fam162b	protein_coding
ENSMUSG00000019945	0.864393	0.357449	1.27395	5.22436e-05	3.55772e-05	up	1700040L02Rik	protein_coding
ENSMUSG00000019982	0.119227	0.274044	-1.2007	0.0296873	0.0120963	down	Myb	protein_coding
ENSMUSG00000019987	65.0977	2.943	4.46725	0	0	up	Arg1	protein_coding
ENSMUSG00000020007	0.193743	0.0476599	2.0233	0.00755507	0.00355751	up	Il20ra	protein_coding
ENSMUSG00000020017	12.3996	2.95491	2.0691	3.0511e-104	2.5267e-103	up	Hal	protein_coding
ENSMUSG00000020018	0.745167	2.35916	-1.66264	3.51868e-16	5.46817e-16	down	Snrpf	protein_coding
ENSMUSG00000020057	13.0404	6.42217	1.02186	1.3745e-39	4.39993e-39	up	Dram1	protein_coding
ENSMUSG00000020061	0.08942	0.464684	-2.37758	4.83091e-06	3.74386e-06	down	Mybpc1	protein_coding
ENSMUSG00000020069	13.8899	29.0844	-1.06621	3.84904e-92	2.77781e-91	down	Hnrnph3	protein_coding
ENSMUSG00000020077	111.909	18.3967	2.60481	0	0	up	Srgn	protein_coding
ENSMUSG00000020080	0.0745167	4.43932e-05	3.64479	0.0242385	0.0100675	up	Hkdc1	protein_coding
ENSMUSG00000020081	1.40091	0.571919	1.29249	1.90711e-07	1.70998e-07	up	Tacr2	protein_coding
ENSMUSG00000020096	0.35768	0.726813	-1.02292	0.00186491	0.000994582	down	Tbata	protein_coding
ENSMUSG00000020108	27.8096	56.3936	-1.01995	1.5043e-164	2.1063e-163	down	Ddit4	protein_coding
ENSMUSG00000020120	54.2332	19.7789	1.45522	1.3712e-275	3.3475e-274	up	Plek	protein_coding
ENSMUSG00000020123	0.342777	0.714898	-1.06047	0.00148366	0.000807751	down	Avpr1a	protein_coding
ENSMUSG00000020125	0.00745166	0.0714898	-3.2621	0.0347904	0.0138863	down	Elane	protein_coding
ENSMUSG00000020159	0.22355	0.822133	-1.87877	1.61149e-07	1.45351e-07	down	Gabrp	protein_coding
ENSMUSG00000020181	15.4548	5.44514	1.50501	5.79112e-84	3.74604e-83	up	Nav3	protein_coding
ENSMUSG00000020191	0.253357	0.0238299	3.41032	5.14689e-05	3.50879e-05	up	4930415F15Rik	protein_coding
ENSMUSG00000020193	0.283163	0.619578	-1.12965	0.00184647	0.000985427	down	Zpbp	protein_coding
ENSMUSG00000020229	2.02685	0.977028	1.05277	1.04275e-07	9.54789e-08	up	Slc5a4a	protein_coding
ENSMUSG00000020234	0.08942	0.011915	2.90782	0.0252504	0.0104423	up	4930404N11Rik	protein_coding
ENSMUSG00000020286	0.0596133	0.238299	-1.99907	0.00328787	0.00166626	down	1700093K21Rik	protein_coding
ENSMUSG00000020299	0.0149033	0.214469	-3.84707	9.78096e-05	6.44043e-05	down	4930524B15Rik	protein_coding
ENSMUSG00000020310	0.104323	0.011915	3.13021	0.0123036	0.00546876	up	Madcam1	protein_coding
ENSMUSG00000020327	0.0149033	0.0595749	-1.99907	0.141635	0.0483666	down	Fgf22	protein_coding
ENSMUSG00000020332	0.08942	0.309789	-1.79262	0.00184044	0.000983646	down	4930404A10Rik	protein_coding
ENSMUSG00000020333	0.80478	0.333619	1.27039	9.82519e-05	6.46592e-05	up	Acsl6	protein_coding
ENSMUSG00000020399	3.65132	1.44171	1.34063	5.19549e-18	8.82908e-18	up	Havcr2	protein_coding
ENSMUSG00000020401	0.149033	4.43932e-05	4.64479	0.000638102	0.000369854	up	Fam71b	protein_coding
ENSMUSG00000020405	0.104323	4.43932e-05	4.13021	0.00547761	0.00265567	up	Fabp6	protein_coding
ENSMUSG00000020419	0.0745167	0.202554	-1.44268	0.0312617	0.0126782	down	Hormad2	protein_coding
ENSMUSG00000020429	0.342777	0.0357449	3.26146	3.80814e-06	2.99128e-06	up	Igfbp1	protein_coding
ENSMUSG00000020434	0.58123	0.16681	1.80091	1.86788e-05	1.35185e-05	up	4921536K21Rik	protein_coding
ENSMUSG00000020562	0.432197	4.43932e-05	6.18084	3.02888e-09	3.13019e-09	up	Efcab10	protein_coding
ENSMUSG00000020566	0.193743	0.0476599	2.0233	0.00755507	0.00355751	up	Atp6v1c2	protein_coding
ENSMUSG00000020583	0.163937	0.0476599	1.78229	0.0240155	0.0100605	up	Matn3	protein_coding
ENSMUSG00000020600	0.26826	0.0834048	1.68543	0.00549773	0.00266358	up	Slc7a15	protein_coding
ENSMUSG00000020609	0.0149033	0.0595749	-1.99907	0.141635	0.0483666	down	Apob	protein_coding
ENSMUSG00000020639	0.372583	0.810218	-1.12075	0.000402807	0.000241115	down	Pfn4	protein_coding
ENSMUSG00000020641	5.61856	2.44257	1.2018	6.72019e-23	1.37108e-22	up	Rsad2	protein_coding
ENSMUSG00000020651	0.08942	4.43932e-05	3.90782	0.0114515	0.0051294	up	Slc26a4	protein_coding
ENSMUSG00000020676	5.15655	2.14469	1.26563	8.34366e-23	1.69922e-22	up	Ccl11	protein_coding
ENSMUSG00000020701	0.193743	4.43932e-05	5.0233	8.02932e-05	5.3485e-05	up	Tmem132e	protein_coding
ENSMUSG00000020723	0.17884	1.4298	-2.99907	1.05322e-19	1.91129e-19	down	Cacng4	protein_coding
ENSMUSG00000020732	0.26826	0.714898	-1.41411	6.72803e-05	4.52951e-05	down	Rab37	protein_coding
ENSMUSG00000020780	94.7256	224.466	-1.24467	0	0	down	Srp68	protein_coding
ENSMUSG00000020787	1.08794	0.214469	2.34276	4.06354e-12	5.05107e-12	up	P2rx1	protein_coding
ENSMUSG00000020793	0.13413	0.464684	-1.79262	0.000136246	8.80102e-05	down	Galr2	protein_coding
ENSMUSG00000020798	0.104323	0.297874	-1.51364	0.00679434	0.00322636	down	Spns3	protein_coding
ENSMUSG00000020804	0.163937	0.0476599	1.78229	0.0240155	0.0100605	up	Aanat	protein_coding
ENSMUSG00000020812	3.32344	1.62044	1.0363	1.77089e-11	2.1169e-11	up	1810032O08Rik	protein_coding
ENSMUSG00000020830	0.104323	0.011915	3.13021	0.0123036	0.00546876	up	Vmo1	protein_coding
ENSMUSG00000020839	0.22355	0.0595749	1.90782	0.00577327	0.0027877	up	Tmigd1	protein_coding
ENSMUSG00000020872	0.298067	0.11915	1.32286	0.0144492	0.00633618	up	Tac4	protein_coding
ENSMUSG00000020887	0.193743	0.476599	-1.29863	0.00229628	0.00120857	down	A230052G05Rik	protein_coding
ENSMUSG00000020892	0.417293	0.0238299	4.13021	2.77559e-08	2.67816e-08	up	Aloxe3	protein_coding
ENSMUSG00000020907	0.208647	0.0953198	1.13021	0.0706493	0.0262138	up	Rcvrn	protein_coding
ENSMUSG00000020912	0.193743	0.0953198	1.0233	0.108126	0.0381031	up	Krt12	protein_coding
ENSMUSG00000020930	0.551423	1.40597	-1.35033	6.78784e-08	6.33088e-08	down	Ccdc103	protein_coding
ENSMUSG00000020932	0.462003	0.0714898	2.69209	1.01841e-06	8.49645e-07	up	Gfap	protein_coding
ENSMUSG00000021056	0.462003	1.28682	-1.47783	3.25775e-08	3.12406e-08	down	Tex21	protein_coding
ENSMUSG00000021057	3.42777	7.17281	-1.06527	5.34684e-24	1.12989e-23	down	Akap5	protein_coding
ENSMUSG00000021070	1.60956	0.583834	1.46304	8.50612e-10	9.16515e-10	up	Bdkrb2	protein_coding
ENSMUSG00000021078	0.327873	0.0834048	1.97494	0.000624868	0.000363949	up	Tomm20l	protein_coding
ENSMUSG00000021095	0.00745166	0.262129	-5.13657	4.23981e-06	3.30631e-06	down	Gsc	protein_coding
ENSMUSG00000021098	0.551423	0.14298	1.94735	1.10783e-05	8.20091e-06	up	4930447C04Rik	protein_coding
ENSMUSG00000021123	1.38601	0.560004	1.30743	1.72528e-07	1.5514e-07	up	Rdh12	protein_coding
ENSMUSG00000021125	3.05518	1.23916	1.3019	1.03671e-14	1.49637e-14	up	Arg2	protein_coding
ENSMUSG00000021130	15.3653	6.06472	1.34117	1.79069e-70	9.73309e-70	up	Galnt16	protein_coding
ENSMUSG00000021135	1.07304	0.417024	1.3635	2.03645e-06	1.64496e-06	up	Slc10a1	protein_coding
ENSMUSG00000021177	22.9064	45.8488	-1.00113	3.6832e-130	3.8726e-129	down	Tdp1	protein_coding
ENSMUSG00000021207	0.417293	0.14298	1.54525	0.00114293	0.000635306	up	Akr1c21	protein_coding
ENSMUSG00000021253	63.9949	134.842	-1.07524	0	0	down	Tgfb3	protein_coding
ENSMUSG00000021278	0.0745167	4.43932e-05	3.64479	0.0242385	0.0100675	up	Amn	protein_coding
ENSMUSG00000021298	0.417293	0.011915	5.13021	6.54538e-09	6.60506e-09	up	Gpr132	protein_coding
ENSMUSG00000021303	0.283163	4.43932e-05	5.57079	1.52026e-06	1.24484e-06	up	Gng4	protein_coding
ENSMUSG00000021336	0.238453	0.0476599	2.32286	0.00123686	0.000684537	up	Slc17a4	protein_coding
ENSMUSG00000021356	0.953813	0.440854	1.11341	0.000134154	8.67686e-05	up	Irf4	protein_coding
ENSMUSG00000021360	11.8183	4.87322	1.27808	7.79707e-51	3.11148e-50	up	Gcnt2	protein_coding
ENSMUSG00000021362	0.119227	0.321704	-1.43203	0.00695103	0.00329356	down	Gcm2	protein_coding
ENSMUSG00000021403	2.11627	0.512344	2.04634	5.90838e-19	1.04157e-18	up	Serpinb9b	protein_coding
ENSMUSG00000021469	0.00745166	0.0714898	-3.2621	0.0347904	0.0138863	down	Msx2	protein_coding
ENSMUSG00000021478	0.149033	0.0476599	1.64479	0.0419795	0.016477	up	Drd1a	protein_coding
ENSMUSG00000021496	2.95086	10.2111	-1.79094	1.96836e-71	1.08885e-70	down	Pcbd2	protein_coding
ENSMUSG00000021506	0.149033	4.43932e-05	4.64479	0.000638102	0.000369854	up	Pitx1	protein_coding
ENSMUSG00000021539	0.0298067	0.154895	-2.37758	0.00829928	0.00388093	down	Lect2	protein_coding
ENSMUSG00000021553	0.26826	0.0595749	2.17086	0.001011	0.000568333	up	Slc28a3	protein_coding
ENSMUSG00000021565	0.163937	0.500429	-1.61003	0.000242595	0.000150985	down	Slc6a19	protein_coding
ENSMUSG00000021587	0.819683	0.19064	2.10422	1.75259e-08	1.71703e-08	up	Pcsk1	protein_coding
ENSMUSG00000021609	0.0149033	0.131065	-3.13657	0.00497768	0.00244561	down	Slc6a3	protein_coding
ENSMUSG00000021675	0.67065	0.202554	1.72725	7.96234e-06	6.01459e-06	up	F2rl2	protein_coding
ENSMUSG00000021679	0.08942	4.43932e-05	3.90782	0.0114515	0.0051294	up	S100z	protein_coding
ENSMUSG00000021680	0.640843	0.107235	2.5792	1.86105e-08	1.82044e-08	up	Crhbp	protein_coding
ENSMUSG00000021700	0.0596133	0.238299	-1.99907	0.00328787	0.00166626	down	Rab3c	protein_coding
ENSMUSG00000021751	0.238453	4.43932e-05	5.32286	1.07586e-05	7.98083e-06	up	Acox2	protein_coding
ENSMUSG00000021768	0.372583	0.178725	1.05983	0.0218465	0.00923383	up	Dusp13	protein_coding
ENSMUSG00000021815	0.98362	0.452769	1.11933	9.83871e-05	6.47314e-05	up	Mss51	protein_coding
ENSMUSG00000021835	1.53504	4.37279	-1.51028	4.02194e-25	8.80396e-25	down	Bmp4	protein_coding
ENSMUSG00000021852	0.00745166	0.0953198	-3.67714	0.0105648	0.00481404	down	Slc35f4	protein_coding
ENSMUSG00000021872	0.08942	4.43932e-05	3.90782	0.0114515	0.0051294	up	Rnase10	protein_coding
ENSMUSG00000021933	0.0745167	0.309789	-2.05565	0.000643145	0.000372546	down	Gucy1b2	protein_coding
ENSMUSG00000021940	0.04471	0.154895	-1.79262	0.0276282	0.0113238	down	Ptpn20	protein_coding
ENSMUSG00000021950	1.8033	0.345534	2.38374	1.87531e-19	3.35758e-19	up	Anxa8	protein_coding
ENSMUSG00000021961	0.0149033	0.0595749	-1.99907	0.141635	0.0483666	down	4930578I06Rik	protein_coding
ENSMUSG00000021991	0.819683	0.309789	1.40378	2.19335e-05	1.5706e-05	up	Cacna2d3	protein_coding
ENSMUSG00000021997	0.104323	4.43932e-05	4.13021	0.00547761	0.00265567	up	Lrrc63	protein_coding
ENSMUSG00000022026	0.596133	4.43932e-05	6.64479	4.88606e-12	6.03449e-12	up	Olfm4	protein_coding
ENSMUSG00000022044	0.0149033	0.19064	-3.67714	0.000299394	0.000183859	down	Stmn4	protein_coding
ENSMUSG00000022057	0.372583	1.83491	-2.30007	5.20249e-19	9.19439e-19	down	Adamdec1	protein_coding
ENSMUSG00000022112	0.0596133	0.16681	-1.4845	0.0458677	0.0178447	down	Gpc5	protein_coding
ENSMUSG00000022113	0.0745167	0.16681	-1.16257	0.0982636	0.035135	down	Trim52	protein_coding
ENSMUSG00000022126	7.79444	0.607663	3.6811	2.347e-118	2.2036e-117	up	Irg1	protein_coding
ENSMUSG00000022132	0.730263	2.69278	-1.88261	2.19806e-21	4.26453e-21	down	Cldn10	protein_coding
ENSMUSG00000022146	90.2397	35.6615	1.33939	0	0	up	Osmr	protein_coding
ENSMUSG00000022176	1.47543	4.82556	-1.70956	1.27289e-32	3.45429e-32	down	Rem2	protein_coding
ENSMUSG00000022208	0.327873	1.0366	-1.66065	6.64673e-08	6.2034e-08	down	Jph4	protein_coding
ENSMUSG00000022209	0.0745167	0.250214	-1.74753	0.00595305	0.00286294	down	Dhrs2	protein_coding
ENSMUSG00000022218	2.45905	0.393194	2.64479	5.71094e-29	1.40024e-28	up	Tgm1	protein_coding
ENSMUSG00000022221	6.63198	1.9898	1.73682	3.84729e-45	1.37677e-44	up	Ripk3	protein_coding
ENSMUSG00000022225	3.41286	0.500429	2.76975	1.89463e-41	6.28713e-41	up	Cma1	protein_coding
ENSMUSG00000022229	0.193743	1.32256	-2.77112	4.56947e-17	7.40231e-17	down	Atp12a	protein_coding
ENSMUSG00000022237	5.76759	2.47831	1.21861	5.99538e-24	1.26456e-23	up	Ankrd33b	protein_coding
ENSMUSG00000022249	0.149033	4.43932e-05	4.64479	0.000638102	0.000369854	up	Ttc23l	protein_coding
ENSMUSG00000022288	0.342777	0.14298	1.26146	0.0114733	0.00513752	up	4930447A16Rik	protein_coding
ENSMUSG00000022296	0.53652	0.0953198	2.49278	4.44276e-07	3.84123e-07	up	Baalc	protein_coding
ENSMUSG00000022303	0.104323	4.43932e-05	4.13021	0.00547761	0.00265567	up	Dcstamp	protein_coding
ENSMUSG00000022315	0.0149033	0.11915	-2.99907	0.00873833	0.00406423	down	Slc30a8	protein_coding
ENSMUSG00000022357	0.476907	1.89448	-1.99002	1.41503e-16	2.23804e-16	down	Klhl38	protein_coding
ENSMUSG00000022366	0.13413	4.43932e-05	4.49278	0.00129423	0.000711728	up	Slc22a22	protein_coding
ENSMUSG00000022367	7.54109	0.643408	3.55097	1.3823e-111	1.2359e-110	up	Has2	protein_coding
ENSMUSG00000022376	0.253357	0.0476599	2.41032	0.000666361	0.000384961	up	Adcy8	protein_coding
ENSMUSG00000022429	0.253357	0.524259	-1.04911	0.00698599	0.00330841	down	Dmc1	protein_coding
ENSMUSG00000022431	0.0298067	0.131065	-2.13657	0.0229031	0.00963115	down	Ribc2	protein_coding
ENSMUSG00000022455	0.119227	0.297874	-1.321	0.0145878	0.00638798	down	Wbp2nl	protein_coding
ENSMUSG00000022496	0.00745166	0.0714898	-3.2621	0.0347904	0.0138863	down	Tnfrsf17	protein_coding
ENSMUSG00000022518	3.45757	7.74473	-1.16346	1.79508e-29	4.47156e-29	down	4930562C15Rik	protein_coding
ENSMUSG00000022525	0.22355	4.43932e-05	5.22975	2.08924e-05	1.50179e-05	up	Hrasls	protein_coding
ENSMUSG00000022534	4.42629	0.440854	3.32773	5.51941e-63	2.70892e-62	up	Mefv	protein_coding
ENSMUSG00000022542	0.13413	4.43932e-05	4.49278	0.00129423	0.000711728	up	2016-09-12	protein_coding
ENSMUSG00000022548	0.0149033	0.214469	-3.84707	9.78096e-05	6.44043e-05	down	Apod	protein_coding
ENSMUSG00000022584	1.60956	0.571919	1.49278	4.73207e-10	5.17416e-10	up	Ly6c2	protein_coding
ENSMUSG00000022596	0.0745167	4.43932e-05	3.64479	0.0242385	0.0100675	up	Slurp1	protein_coding
ENSMUSG00000022598	0.0149033	0.0714898	-2.2621	0.0817409	0.0297655	down	Psca	protein_coding
ENSMUSG00000022602	3.02538	1.04852	1.52876	3.63547e-18	6.22134e-18	up	Arc	protein_coding
ENSMUSG00000022651	2.42924	0.464684	2.38619	1.11667e-25	2.47819e-25	up	Retnlg	protein_coding
ENSMUSG00000022657	0.149033	0.0595749	1.32286	0.0837177	0.0304222	up	Cd96	protein_coding
ENSMUSG00000022658	0.00745166	0.0953198	-3.67714	0.0105648	0.00481404	down	Tagln3	protein_coding
ENSMUSG00000022659	0.149033	0.321704	-1.1101	0.0269368	0.0110525	down	Gcsam	protein_coding
ENSMUSG00000022667	1.92253	0.595749	1.69023	9.5217e-14	1.30204e-13	up	Cd200r1	protein_coding
ENSMUSG00000022686	2.93596	0.917453	1.67812	5.35937e-20	9.83381e-20	up	B3gnt5	protein_coding
ENSMUSG00000022705	0.08942	4.43932e-05	3.90782	0.0114515	0.0051294	up	Drd3	protein_coding
ENSMUSG00000022715	0.208647	0.655323	-1.65115	1.89967e-05	1.37309e-05	down	Cldn26	protein_coding
ENSMUSG00000022768	0.62594	0.262129	1.25575	0.000664123	0.000383916	up	Ccdc116	protein_coding
ENSMUSG00000022780	1.71388	0.452769	1.92042	1.63022e-14	2.3267e-14	up	Mfi2	protein_coding
ENSMUSG00000022783	0.104323	0.262129	-1.32922	0.0213238	0.00903061	down	Spag6	protein_coding
ENSMUSG00000022809	0.193743	0.0595749	1.70137	0.0175409	0.00757365	up	Nr1i2	protein_coding
ENSMUSG00000022818	0.283163	0.011915	4.57079	2.70713e-06	2.15998e-06	up	Cyp2ab1	protein_coding
ENSMUSG00000022821	0.0745167	0.011915	2.64479	0.0518393	0.0199032	up	Hgd	protein_coding
ENSMUSG00000022836	201.985	407.981	-1.01425	0	0	down	Mylk	protein_coding
ENSMUSG00000022847	0.0745167	4.43932e-05	3.64479	0.0242385	0.0100675	up	Thpo	protein_coding
ENSMUSG00000022861	0.35768	0.011915	4.90782	9.25227e-08	8.51205e-08	up	Dgkg	protein_coding
ENSMUSG00000022876	5.12675	1.1915	2.10527	3.98479e-45	1.42507e-44	up	Samsn1	protein_coding
ENSMUSG00000022878	0.342777	3.21704	-3.23039	3.83887e-45	1.37463e-44	down	Adipoq	protein_coding
ENSMUSG00000022902	0.163937	4.43932e-05	4.78229	0.000317293	0.000193572	up	Stfa2	protein_coding
ENSMUSG00000022935	0.283163	0.0714898	1.98582	0.00142116	0.000777192	up	Grik1	protein_coding
ENSMUSG00000022952	106.305	41.9764	1.34056	0	0	up	Runx1	protein_coding
ENSMUSG00000022997	0.00745166	0.0953198	-3.67714	0.0105648	0.00481404	down	Wnt1	protein_coding
ENSMUSG00000023011	0.31297	0.810218	-1.37229	3.36022e-05	2.35158e-05	down	Faim2	protein_coding
ENSMUSG00000023013	5.20126	2.10895	1.30234	5.83449e-24	1.23201e-23	up	Aqp2	protein_coding
ENSMUSG00000023041	0.22355	4.43932e-05	5.22975	2.08924e-05	1.50179e-05	up	Krt6b	protein_coding
ENSMUSG00000023043	50.6117	12.7014	1.99449	0	0	up	Krt18	protein_coding
ENSMUSG00000023057	0.13413	4.43932e-05	4.49278	0.00129423	0.000711728	up	Fabp2	protein_coding
ENSMUSG00000023070	1.66917	0.798303	1.06413	1.11888e-06	9.30152e-07	up	Rgn	protein_coding
ENSMUSG00000023078	1.74369	0.0595749	4.8713	5.02102e-32	1.34438e-31	up	Cxcl13	protein_coding
ENSMUSG00000023083	0.238453	0.107235	1.15293	0.0495716	0.0191484	up	H2-M10.2	protein_coding
ENSMUSG00000023151	0.0149033	0.0953198	-2.67714	0.0268523	0.0110243	down	Lrrc69	protein_coding
ENSMUSG00000023176	0.0745167	4.43932e-05	3.64479	0.0242385	0.0100675	up	Cpn2	protein_coding
ENSMUSG00000023192	0.13413	0.428939	-1.67714	0.000468012	0.000278247	down	Grm2	protein_coding
ENSMUSG00000023393	0.521617	1.1915	-1.19171	6.58517e-06	5.02206e-06	down	Slc17a9	protein_coding
ENSMUSG00000023723	2.86144	6.12429	-1.0978	1.10464e-21	2.17013e-21	down	Mrps23	protein_coding
ENSMUSG00000023781	0.08942	0.19064	-1.09218	0.0927925	0.0333978	down	Hes7	protein_coding
ENSMUSG00000023905	71.9086	35.1849	1.03121	5.0051e-213	9.2746e-212	up	Tnfrsf12a	protein_coding
ENSMUSG00000023906	0.00745166	0.0953198	-3.67714	0.0105648	0.00481404	down	Cldn6	protein_coding
ENSMUSG00000023918	0.08942	0.250214	-1.4845	0.0144717	0.00634407	down	Gpr115	protein_coding
ENSMUSG00000023926	0.0149033	0.0595749	-1.99907	0.141635	0.0483666	down	Rhag	protein_coding
ENSMUSG00000023930	0.0745167	0.19064	-1.35521	0.0462918	0.0179923	down	Crisp2	protein_coding
ENSMUSG00000023979	0.0596133	0.345534	-2.53512	4.30375e-05	2.96387e-05	down	Guca1b	protein_coding
ENSMUSG00000023993	0.17884	0.0834048	1.10047	0.101422	0.0360484	up	Treml1	protein_coding
ENSMUSG00000023999	0.238453	0.786388	-1.72153	1.39991e-06	1.15082e-06	down	Kif6	protein_coding
ENSMUSG00000024033	7.09399	14.4052	-1.02192	1.48894e-43	5.17009e-43	down	Rsph1	protein_coding
ENSMUSG00000024064	0.58123	0.0595749	3.28633	1.56113e-09	1.64608e-09	up	Galnt14	protein_coding
ENSMUSG00000024105	0.0149033	0.11915	-2.99907	0.00873833	0.00406423	down	Themis3	protein_coding
ENSMUSG00000024114	0.208647	0.011915	4.13021	8.56547e-05	5.68071e-05	up	Prss41	protein_coding
ENSMUSG00000024134	0.0745167	0.178725	-1.2621	0.0678335	0.0252816	down	Six2	protein_coding
ENSMUSG00000024155	0.238453	0.488514	-1.03469	0.0100365	0.00461981	down	Meiob	protein_coding
ENSMUSG00000024173	1.87782	0.905538	1.05221	3.09444e-07	2.71646e-07	up	Tpsab1	protein_coding
ENSMUSG00000024207	0.0596133	0.309789	-2.37758	0.000189196	0.000119586	down	Acsbg2	protein_coding
ENSMUSG00000024210	0.163937	0.595749	-1.86157	9.32029e-06	6.98865e-06	down	Ip6k3	protein_coding
ENSMUSG00000024211	0.327873	0.917453	-1.4845	2.83448e-06	2.25519e-06	down	Grm8	protein_coding
ENSMUSG00000024215	0.71536	0.178725	2.00093	3.46841e-07	3.03289e-07	up	Spdef	protein_coding
ENSMUSG00000024223	0.08942	4.43932e-05	3.90782	0.0114515	0.0051294	up	Armc12	protein_coding
ENSMUSG00000024245	20.2834	46.4446	-1.19521	5.4051e-175	8.2468e-174	down	Tmem178	protein_coding
ENSMUSG00000024256	14.8884	2.82385	2.39846	3.5943e-149	4.5047e-148	up	Adcyap1	protein_coding
ENSMUSG00000024274	1.22207	0.548089	1.15685	8.29384e-06	6.24903e-06	up	Zscan30	protein_coding
ENSMUSG00000024306	0.00745166	0.14298	-4.2621	0.00103932	0.000581228	down	Ccdc178	protein_coding
ENSMUSG00000024327	14.4115	29.8827	-1.05209	1.27417e-92	9.25501e-92	down	Slc39a7	protein_coding
ENSMUSG00000024340	0.8942	2.09703	-1.22968	8.85403e-10	9.53453e-10	down	Btnl2	protein_coding
ENSMUSG00000024347	0.22355	0.750643	-1.74753	1.90021e-06	1.54089e-06	down	Psd2	protein_coding
ENSMUSG00000024386	0.22355	4.43932e-05	5.22975	2.08924e-05	1.50179e-05	up	Proc	protein_coding
ENSMUSG00000024391	0.476907	0.178725	1.41597	0.00111963	0.000623593	up	Apom	protein_coding
ENSMUSG00000024402	0.0149033	0.285959	-4.2621	3.5156e-06	2.76885e-06	down	Lta	protein_coding
ENSMUSG00000024479	0.521617	0.107235	2.28222	2.27664e-06	1.82768e-06	up	Mal2	protein_coding
ENSMUSG00000024481	0.104323	0.417024	-1.99907	0.00010085	6.61812e-05	down	4833403I15Rik	protein_coding
ENSMUSG00000024485	0.0745167	4.43932e-05	3.64479	0.0242385	0.0100675	up	Slc4a9	protein_coding
ENSMUSG00000024578	0.0149033	0.0595749	-1.99907	0.141635	0.0483666	down	Il17b	protein_coding
ENSMUSG00000024619	0.0149033	0.0714898	-2.2621	0.0817409	0.0297655	down	Cdx1	protein_coding
ENSMUSG00000024647	0.0149033	0.11915	-2.99907	0.00873833	0.00406423	down	Cbln2	protein_coding
ENSMUSG00000024653	0.208647	0.0476599	2.13021	0.00416899	0.00208106	up	Scgb1a1	protein_coding
ENSMUSG00000024673	1.26678	0.583834	1.11754	1.01469e-05	7.58414e-06	up	Ms4a1	protein_coding
ENSMUSG00000024678	3.51719	7.82814	-1.15425	2.03865e-29	5.06706e-29	down	Ms4a4d	protein_coding
ENSMUSG00000024679	29.3596	13.4639	1.12473	3.1302e-101	2.5288e-100	up	Ms4a6d	protein_coding
ENSMUSG00000024694	0.00745166	0.0953198	-3.67714	0.0105648	0.00481404	down	Keg1	protein_coding
ENSMUSG00000024696	4.76907	1.58469	1.58951	3.07963e-29	7.60726e-29	up	Lpxn	protein_coding
ENSMUSG00000024728	0.0745167	4.43932e-05	3.64479	0.0242385	0.0100675	up	1700025F22Rik	protein_coding
ENSMUSG00000024730	1.57975	0.14298	3.46582	2.52714e-24	5.38696e-24	up	Ms4a8a	protein_coding
ENSMUSG00000024749	0.0149033	0.321704	-4.43203	6.79312e-07	5.77728e-07	down	Tmc1	protein_coding
ENSMUSG00000024770	0.08942	4.43932e-05	3.90782	0.0114515	0.0051294	up	Lipn	protein_coding
ENSMUSG00000024778	6.2743	3.10981	1.01263	1.25045e-19	2.26264e-19	up	Fas	protein_coding
ENSMUSG00000024793	0.327873	0.798303	-1.2838	9.19133e-05	6.0764e-05	down	Tnfrsf25	protein_coding
ENSMUSG00000024798	0.342777	0.0953198	1.84642	0.000827264	0.000471178	up	Htr7	protein_coding
ENSMUSG00000024803	0.819683	0.154895	2.40378	9.87826e-10	1.05928e-09	up	Ankrd1	protein_coding
ENSMUSG00000024810	41.3418	6.26727	2.72169	0	0	up	Il33	protein_coding
ENSMUSG00000024827	2.45905	1.15575	1.08927	1.7043e-09	1.79031e-09	up	Gldc	protein_coding
ENSMUSG00000024868	0.0745167	4.43932e-05	3.64479	0.0242385	0.0100675	up	Dkk1	protein_coding
ENSMUSG00000024871	0.04471	0.321704	-2.84707	2.6764e-05	1.89738e-05	down	Doc2g	protein_coding
ENSMUSG00000024883	14.7245	6.55323	1.16794	8.40378e-55	3.55309e-54	up	Rin1	protein_coding
ENSMUSG00000024901	1.22207	2.45448	-1.00609	1.70757e-08	1.67497e-08	down	Peli3	protein_coding
ENSMUSG00000024903	0.193743	4.43932e-05	5.0233	8.02932e-05	5.3485e-05	up	Lao1	protein_coding
ENSMUSG00000024912	5.08204	1.4298	1.8296	1.77081e-37	5.38021e-37	up	Fosl1	protein_coding
ENSMUSG00000024935	1.14756	0.417024	1.46036	2.29995e-07	2.04394e-07	up	Slc1a1	protein_coding
ENSMUSG00000024965	8.12232	3.75322	1.11376	7.44878e-29	1.81839e-28	up	Fermt3	protein_coding
ENSMUSG00000024972	0.76007	1.56086	-1.03814	3.93878e-06	3.08915e-06	down	Lgals12	protein_coding
ENSMUSG00000025020	0.08942	0.0238299	1.90782	0.0808417	0.029555	up	Slit1	protein_coding
ENSMUSG00000025044	34.7844	15.1797	1.1963	9.3486e-132	9.998e-131	up	Msr1	protein_coding
ENSMUSG00000025064	5.11184	2.32342	1.13759	2.36855e-19	4.22318e-19	up	Col17a1	protein_coding
ENSMUSG00000025075	0.149033	0.321704	-1.1101	0.0269368	0.0110525	down	Habp2	protein_coding
ENSMUSG00000025128	1.87782	0.857878	1.13021	5.85486e-08	5.49908e-08	up	Bhlhe22	protein_coding
ENSMUSG00000025165	4.36668	9.93709	-1.18629	1.86269e-38	5.80384e-38	down	Sectm1a	protein_coding
ENSMUSG00000025175	0.327873	1.25107	-1.93195	4.54363e-11	5.2939e-11	down	Fn3k	protein_coding
ENSMUSG00000025185	2.17589	0.714898	1.60579	2.20522e-14	3.11882e-14	up	Loxl4	protein_coding
ENSMUSG00000025194	0.253357	1.17958	-2.21903	2.78855e-12	3.49955e-12	down	Abcc2	protein_coding
ENSMUSG00000025197	0.0149033	0.154895	-3.37758	0.00161463	0.000873047	down	Cyp2c44	protein_coding
ENSMUSG00000025215	0.119227	4.43932e-05	4.32286	0.00264925	0.00137184	up	Tlx1	protein_coding
ENSMUSG00000025216	0.149033	0.738728	-2.30941	1.46289e-08	1.44126e-08	down	Lbx1	protein_coding
ENSMUSG00000025221	0.372583	0.917453	-1.30007	2.2966e-05	1.64286e-05	down	Kcnip2	protein_coding
ENSMUSG00000025223	93.1011	186.207	-1.00004	0	0	down	Ldb1	protein_coding
ENSMUSG00000025270	12.9659	5.09961	1.34626	4.291e-60	2.00273e-59	up	Alas2	protein_coding
ENSMUSG00000025279	0.208647	0.512344	-1.29605	0.00159745	0.000864842	down	Dnase1l3	protein_coding
ENSMUSG00000025328	0.104323	0.0357449	1.54525	0.10387	0.0367741	up	Padi3	protein_coding
ENSMUSG00000025355	81.7448	23.8657	1.77619	0	0	up	Mmp19	protein_coding
ENSMUSG00000025383	1.10285	0.452769	1.28439	4.25541e-06	3.31755e-06	up	Il23a	protein_coding
ENSMUSG00000025400	0.0298067	0.214469	-2.84707	0.000606292	0.000354085	down	Tac2	protein_coding
ENSMUSG00000025427	0.462003	0.011915	5.27706	9.23605e-10	9.93067e-10	up	Rnf165	protein_coding
ENSMUSG00000025431	0.238453	4.43932e-05	5.32286	1.07586e-05	7.98083e-06	up	Crisp1	protein_coding
ENSMUSG00000025461	0.00745166	0.14298	-4.2621	0.00103932	0.000581228	down	Cd163l1	protein_coding
ENSMUSG00000025468	0.22355	0.0953198	1.22975	0.0453764	0.0176806	up	Caly	protein_coding
ENSMUSG00000025473	21.3118	4.73024	2.17166	8.0853e-189	1.3274e-187	up	Adam8	protein_coding
ENSMUSG00000025475	0.13413	0.488514	-1.86477	5.86057e-05	3.97122e-05	down	Gpr123	protein_coding
ENSMUSG00000025479	1.13265	5.7311	-2.33911	6.11795e-57	2.68155e-56	down	Cyp2e1	protein_coding
ENSMUSG00000025481	0.193743	4.43932e-05	5.0233	8.02932e-05	5.3485e-05	up	Urah	protein_coding
ENSMUSG00000025488	0.119227	0.262129	-1.13657	0.0418142	0.016434	down	Cox8b	protein_coding
ENSMUSG00000025557	2.57828	0.881708	1.54803	5.6823e-16	8.73859e-16	up	Slc15a1	protein_coding
ENSMUSG00000025573	0.08942	4.43932e-05	3.90782	0.0114515	0.0051294	up	6030468B19Rik	protein_coding
ENSMUSG00000025582	2.10137	0.965113	1.12256	1.15917e-08	1.15132e-08	up	Nptx1	protein_coding
ENSMUSG00000025701	1.50524	0.548089	1.45751	3.29317e-09	3.39708e-09	up	Alox5	protein_coding
ENSMUSG00000025716	0.0298067	0.0953198	-1.67714	0.099112	0.0353528	down	Myo3a	protein_coding
ENSMUSG00000025746	9.3891	0.393194	4.57767	7.3881e-161	1.0068e-159	up	Il6	protein_coding
ENSMUSG00000025784	0.298067	0.643408	-1.1101	0.0017549	0.000941459	down	Clec3b	protein_coding
ENSMUSG00000025804	24.8289	5.95749	2.05925	1.8122e-205	3.2301e-204	up	Ccr1	protein_coding
ENSMUSG00000025867	20.3281	44.7884	-1.13965	1.2523e-156	1.6351e-155	down	Cplx2	protein_coding
ENSMUSG00000025875	5.58875	11.8673	-1.0864	8.2396e-40	2.65271e-39	down	Tspan17	protein_coding
ENSMUSG00000025877	4.69455	2.02554	1.21268	1.19126e-19	2.15761e-19	up	Hk3	protein_coding
ENSMUSG00000025892	1.29659	3.47917	-1.42402	9.64655e-19	1.68679e-18	down	Gria4	protein_coding
ENSMUSG00000025900	0.104323	0.0357449	1.54525	0.10387	0.0367741	up	Rp1	protein_coding
ENSMUSG00000025916	0.0745167	0.011915	2.64479	0.0518393	0.0199032	up	Ppp1r42	protein_coding
ENSMUSG00000025921	47.9142	18.5993	1.36521	1.6775e-221	3.2146e-220	up	Rdh10	protein_coding
ENSMUSG00000025927	0.238453	0.11915	1.00093	0.0800743	0.0293336	up	Tfap2b	protein_coding
ENSMUSG00000025930	2.2206	0.834048	1.41274	2.22767e-12	2.8139e-12	up	Msc	protein_coding
ENSMUSG00000025938	3.02538	0.822133	1.87967	8.82834e-24	1.84958e-23	up	Slco5a1	protein_coding
ENSMUSG00000025991	0.0745167	0.285959	-1.94017	0.00159287	0.000862696	down	Cps1	protein_coding
ENSMUSG00000026009	0.342777	0.0476599	2.84642	1.46263e-05	1.07e-05	up	Icos	protein_coding
ENSMUSG00000026068	4.73926	0.774473	2.61337	1.47996e-53	6.16437e-53	up	Il18rap	protein_coding
ENSMUSG00000026069	2.71241	1.10809	1.2915	4.39931e-13	5.78342e-13	up	Il1rl1	protein_coding
ENSMUSG00000026073	4.73926	1.25107	1.9215	2.393e-37	7.24315e-37	up	Il1r2	protein_coding
ENSMUSG00000026109	1.69898	3.64598	-1.10164	1.33906e-13	1.81386e-13	down	Tmeff2	protein_coding
ENSMUSG00000026147	0.08942	4.43932e-05	3.90782	0.0114515	0.0051294	up	Col9a1	protein_coding
ENSMUSG00000026149	0.462003	0.214469	1.10713	0.00815456	0.00382121	up	Tm4sf20	protein_coding
ENSMUSG00000026156	1.40091	0.643408	1.12256	3.18333e-06	2.51882e-06	up	B3gat2	protein_coding
ENSMUSG00000026180	10.2982	1.25107	3.04116	5.5401e-133	6.0283e-132	up	Cxcr2	protein_coding
ENSMUSG00000026188	0.745167	0.369364	1.01252	0.00178662	0.000957743	up	Tmem169	protein_coding
ENSMUSG00000026204	7.1685	2.80002	1.35624	2.24074e-34	6.32538e-34	up	Ptprn	protein_coding
ENSMUSG00000026205	2.47395	1.1915	1.05404	4.04424e-09	4.14141e-09	up	Slc23a3	protein_coding
ENSMUSG00000026220	0.238453	4.43932e-05	5.32286	1.07586e-05	7.98083e-06	up	Slc16a14	protein_coding
ENSMUSG00000026239	20.7007	41.8215	-1.01456	1.6761e-121	1.6338e-120	down	Pde6d	protein_coding
ENSMUSG00000026246	0.00745166	0.202554	-4.7646	6.33708e-05	4.27965e-05	down	Alppl2	protein_coding
ENSMUSG00000026247	0.864393	0.393194	1.13645	0.000219246	0.00013719	up	Ecel1	protein_coding
ENSMUSG00000026251	0.13413	0.274044	-1.03078	0.0545661	0.0208432	down	Chrnd	protein_coding
ENSMUSG00000026271	7.18341	1.58469	2.18047	3.0202e-65	1.5388e-64	up	Gpr35	protein_coding
ENSMUSG00000026303	0.49181	1.02469	-1.05901	0.000144506	9.31103e-05	down	Mlph	protein_coding
ENSMUSG00000026308	1.81821	4.75407	-1.38665	4.20688e-24	8.92687e-24	down	Klhl30	protein_coding
ENSMUSG00000026312	0.0596133	0.321704	-2.43203	0.000115867	7.54526e-05	down	Cdh7	protein_coding
ENSMUSG00000026354	0.372583	0.0953198	1.96672	0.000276525	0.000170579	up	Lct	protein_coding
ENSMUSG00000026357	2.11627	0.667238	1.66525	1.0625e-14	1.53201e-14	up	Rgs18	protein_coding
ENSMUSG00000026358	1.56485	0.500429	1.64479	4.3977e-11	5.1324e-11	up	Rgs1	protein_coding
ENSMUSG00000026387	0.0596133	0.16681	-1.4845	0.0458677	0.0178447	down	Sctr	protein_coding
ENSMUSG00000026389	106.887	244.733	-1.19513	0	0	down	Steap3	protein_coding
ENSMUSG00000026401	0.13413	4.43932e-05	4.49278	0.00129423	0.000711728	up	Daf2	protein_coding
ENSMUSG00000026414	0.655747	2.28767	-1.80267	1.94333e-17	3.21298e-17	down	Tnnt2	protein_coding
ENSMUSG00000026415	0.193743	4.43932e-05	5.0233	8.02932e-05	5.3485e-05	up	Fcamr	protein_coding
ENSMUSG00000026418	0.17884	0.011915	3.90782	0.000348896	0.000211049	up	Tnni1	protein_coding
ENSMUSG00000026420	0.372583	0.178725	1.05983	0.0218465	0.00923383	up	Il24	protein_coding
ENSMUSG00000026425	144.622	315.032	-1.12321	0	0	down	Srgap2	protein_coding
ENSMUSG00000026479	22.9213	6.51749	1.8143	9.6823e-161	1.3163e-159	up	Lamc2	protein_coding
ENSMUSG00000026514	0.0596133	0.238299	-1.99907	0.00328787	0.00166626	down	Cnih3	protein_coding
ENSMUSG00000026572	0.193743	0.0953198	1.0233	0.108126	0.0381031	up	Tbx19	protein_coding
ENSMUSG00000026579	20.0599	1.94214	3.36859	2.2225e-281	5.5461e-280	up	F5	protein_coding
ENSMUSG00000026580	5.70798	1.38214	2.04608	2.6064e-48	9.83484e-48	up	Selp	protein_coding
ENSMUSG00000026581	6.45314	1.82299	1.82369	6.41278e-47	2.36726e-46	up	Sell	protein_coding
ENSMUSG00000026582	3.75564	1.82299	1.04275	6.76592e-13	8.79168e-13	up	Sele	protein_coding
ENSMUSG00000026592	0.0298067	0.214469	-2.84707	0.000606292	0.000354085	down	Tex35	protein_coding
ENSMUSG00000026609	1.26678	0.512344	1.30599	5.95695e-07	5.09548e-07	up	Ush2a	protein_coding
ENSMUSG00000026614	0.08942	4.43932e-05	3.90782	0.0114515	0.0051294	up	Slc30a10	protein_coding
ENSMUSG00000026644	0.149033	0.0476599	1.64479	0.0419795	0.016477	up	Acbd7	protein_coding
ENSMUSG00000026650	0.0596133	0.16681	-1.4845	0.0458677	0.0178447	down	Meig1	protein_coding
ENSMUSG00000026656	14.337	6.62472	1.11381	1.26997e-49	4.93806e-49	up	Fcgr2b	protein_coding
ENSMUSG00000026691	0.0149033	0.0834048	-2.4845	0.0469316	0.0182082	down	Fmo3	protein_coding
ENSMUSG00000026692	0.119227	0.0476599	1.32286	0.121882	0.0424474	up	Fmo4	protein_coding
ENSMUSG00000026700	0.104323	4.43932e-05	4.13021	0.00547761	0.00265567	up	Tnfsf4	protein_coding
ENSMUSG00000026729	0.0745167	4.43932e-05	3.64479	0.0242385	0.0100675	up	4930562F07Rik	protein_coding
ENSMUSG00000026736	0.432197	1.13192	-1.38902	7.50902e-07	6.36011e-07	down	4930426L09Rik	protein_coding
ENSMUSG00000026774	0.238453	4.43932e-05	5.32286	1.07586e-05	7.98083e-06	up	4931423N10Rik	protein_coding
ENSMUSG00000026786	6.51276	3.20513	1.02289	1.25171e-20	2.36315e-20	up	Apbb1ip	protein_coding
ENSMUSG00000026807	0.432197	0.178725	1.27395	0.00422976	0.0021084	up	Ak8	protein_coding
ENSMUSG00000026818	0.119227	4.43932e-05	4.32286	0.00264925	0.00137184	up	Cel	protein_coding
ENSMUSG00000026822	8.56942	4.13449	1.05149	8.63459e-28	2.03189e-27	up	Lcn2	protein_coding
ENSMUSG00000026832	5.12675	1.79916	1.51072	3.50668e-29	8.64315e-29	up	Cytip	protein_coding
ENSMUSG00000026866	0.342777	0.131065	1.38699	0.00653418	0.00311362	up	Kynu	protein_coding
ENSMUSG00000026894	0.0298067	0.238299	-2.99907	0.000208701	0.000130913	down	Morn5	protein_coding
ENSMUSG00000026904	0.149033	4.43932e-05	4.64479	0.000638102	0.000369854	up	Slc4a10	protein_coding
ENSMUSG00000026938	2.45905	0.476599	2.36725	9.54769e-26	2.1214e-25	up	Fcna	protein_coding
ENSMUSG00000026940	0.417293	0.988943	-1.24483	2.14279e-05	1.53655e-05	down	4921530D09Rik	protein_coding
ENSMUSG00000026969	0.0596133	0.226384	-1.92507	0.00519672	0.00254498	down	Fam166a	protein_coding
ENSMUSG00000026976	0.08942	0.250214	-1.4845	0.0144717	0.00634407	down	Pax8	protein_coding
ENSMUSG00000026981	35.7829	3.39577	3.39746	0	0	up	Il1rn	protein_coding
ENSMUSG00000026984	0.22355	4.43932e-05	5.22975	2.08924e-05	1.50179e-05	up	Il1f6	protein_coding
ENSMUSG00000027022	0.119227	4.43932e-05	4.32286	0.00264925	0.00137184	up	Xirp2	protein_coding
ENSMUSG00000027068	7.1536	2.15661	1.7299	2.71716e-48	1.0239e-47	up	Dhrs9	protein_coding
ENSMUSG00000027073	0.00745166	0.0714898	-3.2621	0.0347904	0.0138863	down	Prg2	protein_coding
ENSMUSG00000027160	16.1999	33.7075	-1.05708	5.051e-105	4.2077e-104	down	Ccdc34	protein_coding
ENSMUSG00000027186	0.08942	4.43932e-05	3.90782	0.0114515	0.0051294	up	Elf5	protein_coding
ENSMUSG00000027202	0.238453	0.0834048	1.5155	0.0153515	0.00669601	up	Slc12a1	protein_coding
ENSMUSG00000027209	0.22355	0.571919	-1.35521	0.000557484	0.000327831	down	Fam227b	protein_coding
ENSMUSG00000027219	2.07156	1.01277	1.03241	1.20922e-07	1.10147e-07	up	Slc28a2	protein_coding
ENSMUSG00000027223	18.5994	41.0947	-1.1437	1.0898e-144	1.3303e-143	down	Mapk8ip1	protein_coding
ENSMUSG00000027224	0.22355	4.43932e-05	5.22975	2.08924e-05	1.50179e-05	up	Duoxa1	protein_coding
ENSMUSG00000027249	0.00745166	0.131065	-4.13657	0.00184212	0.000983646	down	F2	protein_coding
ENSMUSG00000027261	0.387487	0.14298	1.43834	0.00295752	0.00151719	up	Hao1	protein_coding
ENSMUSG00000027297	0.17884	4.43932e-05	4.90782	0.000159025	0.000101764	up	Ltk	protein_coding
ENSMUSG00000027318	0.372583	2.10895	-2.50089	1.14129e-23	2.38305e-23	down	Adam33	protein_coding
ENSMUSG00000027323	6.02095	13.3329	-1.14692	2.03392e-48	7.69018e-48	down	Rad51	protein_coding
ENSMUSG00000027350	1.50524	3.19321	-1.08502	7.77905e-12	9.4827e-12	down	Chgb	protein_coding
ENSMUSG00000027356	0.53652	0.0476599	3.49278	2.70113e-09	2.80128e-09	up	Fermt1	protein_coding
ENSMUSG00000027398	18.8825	2.0732	3.18712	1.0455e-252	2.311e-251	up	Il1b	protein_coding
ENSMUSG00000027399	2.19079	0.226384	3.2746	1.21221e-31	3.21656e-31	up	Il1a	protein_coding
ENSMUSG00000027400	0.163937	4.43932e-05	4.78229	0.000317293	0.000193572	up	Pdyn	protein_coding
ENSMUSG00000027409	0.372583	0.011915	4.96672	4.75168e-08	4.49225e-08	up	1700020A23Rik	protein_coding
ENSMUSG00000027444	0.0745167	0.214469	-1.52514	0.0209103	0.00886954	down	8030411F24Rik	protein_coding
ENSMUSG00000027446	0.62594	1.41788	-1.17964	1.07936e-06	8.9836e-07	down	9230104L09Rik	protein_coding
ENSMUSG00000027500	1.07304	0.500429	1.10047	6.01388e-05	4.07118e-05	up	Stmn2	protein_coding
ENSMUSG00000027513	0.0298067	0.107235	-1.84707	0.0614086	0.0231685	down	Pck1	protein_coding
ENSMUSG00000027518	0.104323	4.43932e-05	4.13021	0.00547761	0.00265567	up	1700021F07Rik	protein_coding
ENSMUSG00000027520	6.2594	3.10981	1.0092	1.73988e-19	3.11908e-19	up	Zdbf2	protein_coding
ENSMUSG00000027524	0.566327	2.03746	-1.84707	3.53517e-16	5.49075e-16	down	Edn3	protein_coding
ENSMUSG00000027528	0.0149033	0.11915	-2.99907	0.00873833	0.00406423	down	Fabp9	protein_coding
ENSMUSG00000027559	2.83163	10.509	-1.89192	5.1495e-79	3.119e-78	down	Car3	protein_coding
ENSMUSG00000027560	0.35768	4.43932e-05	5.90782	6.43865e-08	6.02121e-08	up	Dok5	protein_coding
ENSMUSG00000027574	1.65427	3.34811	-1.01715	3.01167e-11	3.5465e-11	down	Nkain4	protein_coding
ENSMUSG00000027579	0.163937	4.43932e-05	4.78229	0.000317293	0.000193572	up	Srms	protein_coding
ENSMUSG00000027606	0.163937	4.43932e-05	4.78229	0.000317293	0.000193572	up	Dnajc5b	protein_coding
ENSMUSG00000027643	0.0745167	0.226384	-1.60314	0.0138643	0.00609683	down	Ghrh	protein_coding
ENSMUSG00000027690	0.04471	0.11915	-1.41411	0.103704	0.0367502	down	Slc2a2	protein_coding
ENSMUSG00000027694	0.253357	0.11915	1.08839	0.0533275	0.0204173	up	Gm8325	protein_coding
ENSMUSG00000027719	0.0298067	0.131065	-2.13657	0.0229031	0.00963115	down	Adad1	protein_coding
ENSMUSG00000027737	23.3386	7.8758	1.56722	2.1653e-133	2.3653e-132	up	Slc7a11	protein_coding
ENSMUSG00000027748	1.98214	4.25364	-1.10164	1.29222e-15	1.95354e-15	down	Trpc4	protein_coding
ENSMUSG00000027797	12.9957	5.98132	1.1195	1.6696e-45	6.01307e-45	up	Dclk1	protein_coding
ENSMUSG00000027824	0.864393	0.0834048	3.37349	9.67843e-14	1.32186e-13	up	Vmn2r1	protein_coding
ENSMUSG00000027832	5.02242	1.82299	1.46208	2.42171e-27	5.61407e-27	up	Ptx3	protein_coding
ENSMUSG00000027840	4.29216	9.40091	-1.1311	6.33598e-34	1.76726e-33	down	Wnt2b	protein_coding
ENSMUSG00000027849	0.163937	0.0714898	1.19733	0.0933664	0.0335502	up	Syt6	protein_coding
ENSMUSG00000027859	4.50081	1.13192	1.99141	3.4246e-37	1.03378e-36	up	Ngf	protein_coding
ENSMUSG00000027867	0.0149033	0.11915	-2.99907	0.00873833	0.00406423	down	Spag17	protein_coding
ENSMUSG00000027869	0.432197	1.00086	-1.21148	2.85696e-05	2.01826e-05	down	Hsd3b6	protein_coding
ENSMUSG00000027881	70.1202	171.504	-1.29034	0	0	down	Prpf38b	protein_coding
ENSMUSG00000027887	0.08942	0.309789	-1.79262	0.00184044	0.000983646	down	Sypl2	protein_coding
ENSMUSG00000027939	3.39796	0.929368	1.87035	2.42301e-26	5.48129e-26	up	Nup210l	protein_coding
ENSMUSG00000027977	0.08942	0.679153	-2.92507	6.22716e-10	6.76545e-10	down	Ndst3	protein_coding
ENSMUSG00000027995	13.3683	5.71919	1.22493	1.07279e-53	4.47175e-53	up	Tlr2	protein_coding
ENSMUSG00000028004	0.0149033	0.0953198	-2.67714	0.0268523	0.0110243	down	Npy2r	protein_coding
ENSMUSG00000028008	0.0298067	0.0953198	-1.67714	0.099112	0.0353528	down	Asic5	protein_coding
ENSMUSG00000028017	0.968717	0.476599	1.0233	0.000327351	0.000199283	up	Egf	protein_coding
ENSMUSG00000028020	0.76007	1.54895	-1.02708	5.19616e-06	4.00922e-06	down	Glrb	protein_coding
ENSMUSG00000028115	0.08942	0.440854	-2.30163	1.25341e-05	9.23321e-06	down	Bnipl	protein_coding
ENSMUSG00000028141	0.0149033	0.14298	-3.2621	0.00283478	0.0014593	down	Oaz3	protein_coding
ENSMUSG00000028186	0.4471	0.131065	1.77032	0.000207448	0.000130229	up	Uox	protein_coding
ENSMUSG00000028246	7.48147	3.56258	1.0704	3.81811e-25	8.36103e-25	up	Faxc	protein_coding
ENSMUSG00000028255	0.00745166	0.0834048	-3.4845	0.0191151	0.00817973	down	Clca3	protein_coding
ENSMUSG00000028264	0.253357	0.0476599	2.41032	0.000666361	0.000384961	up	Spaca1	protein_coding
ENSMUSG00000028269	0.80478	1.76342	-1.13171	1.43306e-07	1.29799e-07	down	Gbp2b	protein_coding
ENSMUSG00000028294	0.253357	0.011915	4.41032	1.0676e-05	7.94259e-06	up	1700003M02Rik	protein_coding
ENSMUSG00000028310	0.00745166	0.14298	-4.2621	0.00103932	0.000581228	down	Ppp3r2	protein_coding
ENSMUSG00000028332	0.0298067	0.0953198	-1.67714	0.099112	0.0353528	down	Hemgn	protein_coding
ENSMUSG00000028333	75.5897	392.193	-2.3753	0	0	down	Anp32b	protein_coding
ENSMUSG00000028341	7.18341	2.77619	1.37156	5.19575e-35	1.49221e-34	up	Nr4a3	protein_coding
ENSMUSG00000028348	0.208647	0.011915	4.13021	8.56547e-05	5.68071e-05	up	Murc	protein_coding
ENSMUSG00000028356	0.0745167	0.297874	-1.99907	0.00101472	0.000570251	down	Ambp	protein_coding
ENSMUSG00000028360	0.04471	0.285959	-2.67714	0.000125989	8.16948e-05	down	Slc44a5	protein_coding
ENSMUSG00000028362	0.372583	4.43932e-05	5.96672	3.46662e-08	3.3153e-08	up	Tnfsf8	protein_coding
ENSMUSG00000028435	0.49181	0.107235	2.19733	7.29537e-06	5.5346e-06	up	Aqp3	protein_coding
ENSMUSG00000028441	0.22355	0.0834048	1.4224	0.0251792	0.0104297	up	1110017D15Rik	protein_coding
ENSMUSG00000028444	0.417293	0.869793	-1.05961	0.000460142	0.000273688	down	Cntfr	protein_coding
ENSMUSG00000028451	0.22355	0.512344	-1.19651	0.00303016	0.00155191	down	1700022I11Rik	protein_coding
ENSMUSG00000028460	0.00745166	0.262129	-5.13657	4.23981e-06	3.30631e-06	down	Sit1	protein_coding
ENSMUSG00000028523	0.0596133	0.011915	2.32286	0.106285	0.0375132	up	Tctex1d1	protein_coding
ENSMUSG00000028536	0.00745166	0.11915	-3.99907	0.00328061	0.00166394	down	2610528J11Rik	protein_coding
ENSMUSG00000028539	0.0298067	0.238299	-2.99907	0.000208701	0.000130913	down	Artn	protein_coding
ENSMUSG00000028575	0.149033	4.43932e-05	4.64479	0.000638102	0.000369854	up	Eqtn	protein_coding
ENSMUSG00000028602	1.3413	0.0595749	4.49278	2.59418e-24	5.52775e-24	up	Tnfrsf8	protein_coding
ENSMUSG00000028610	0.253357	0.0595749	2.08839	0.00182269	0.000975865	up	Dmrtb1	protein_coding
ENSMUSG00000028713	0.953813	2.63321	-1.46504	3.98928e-15	5.87894e-15	down	Cyp4b1	protein_coding
ENSMUSG00000028716	0.0596133	0.369364	-2.63134	1.58044e-05	1.15214e-05	down	Pdzk1ip1	protein_coding
ENSMUSG00000028777	0.0149033	0.0714898	-2.2621	0.0817409	0.0297655	down	Gnat3	protein_coding
ENSMUSG00000028784	0.71536	1.50129	-1.06946	3.5356e-06	2.78383e-06	down	Spocd1	protein_coding
ENSMUSG00000028785	0.119227	0.702983	-2.55978	4.45933e-09	4.5507e-09	down	Hpca	protein_coding
ENSMUSG00000028801	0.0298067	0.0953198	-1.67714	0.099112	0.0353528	down	Stpg1	protein_coding
ENSMUSG00000028825	1.31149	0.393194	1.7379	3.55307e-10	3.91552e-10	up	Rhd	protein_coding
ENSMUSG00000028834	0.149033	0.643408	-2.1101	5.69938e-07	4.8826e-07	down	Trim63	protein_coding
ENSMUSG00000028840	0.283163	0.0595749	2.24886	0.000556622	0.000327461	up	Zfp593	protein_coding
ENSMUSG00000028841	0.13413	0.0357449	1.90782	0.0325015	0.0131314	up	Cnksr1	protein_coding
ENSMUSG00000028845	0.104323	0.345534	-1.72777	0.00134378	0.000737173	down	Tekt2	protein_coding
ENSMUSG00000028859	14.2029	3.96769	1.83981	2.987e-102	2.4412e-101	up	Csf3r	protein_coding
ENSMUSG00000028871	1.10285	5.56429	-2.33497	3.19141e-55	1.35956e-54	down	Rspo1	protein_coding
ENSMUSG00000028874	5.29068	0.405109	3.70707	2.33699e-81	1.46446e-80	up	Fgr	protein_coding
ENSMUSG00000028876	0.17884	0.011915	3.90782	0.000348896	0.000211049	up	Epha10	protein_coding
ENSMUSG00000028963	0.00745166	0.131065	-4.13657	0.00184212	0.000983646	down	Uts2	protein_coding
ENSMUSG00000028967	124.488	38.3543	1.69854	0	0	up	Errfi1	protein_coding
ENSMUSG00000028972	0.04471	0.178725	-1.99907	0.0109076	0.00495656	down	Car6	protein_coding
ENSMUSG00000028979	0.327873	0.154895	1.08185	0.0287141	0.0117252	up	Masp2	protein_coding
ENSMUSG00000028989	10.5665	23.6393	-1.1617	3.87971e-86	2.59019e-85	down	Angptl7	protein_coding
ENSMUSG00000029019	0.119227	4.43932e-05	4.32286	0.00264925	0.00137184	up	Nppb	protein_coding
ENSMUSG00000029074	0.35768	1.08426	-1.59997	7.54625e-08	7.00334e-08	down	Ttll10	protein_coding
ENSMUSG00000029088	1.26678	0.500429	1.33993	3.53673e-07	3.09071e-07	up	Kcnip4	protein_coding
ENSMUSG00000029123	0.22355	0.0834048	1.4224	0.0251792	0.0104297	up	Stk32b	protein_coding
ENSMUSG00000029134	0.342777	0.869793	-1.3434	2.35766e-05	1.68396e-05	down	Plb1	protein_coding
ENSMUSG00000029154	0.00745166	0.11915	-3.99907	0.00328061	0.00166394	down	Cwh43	protein_coding
ENSMUSG00000029158	0.08942	4.43932e-05	3.90782	0.0114515	0.0051294	up	Yipf7	protein_coding
ENSMUSG00000029161	3.26383	1.45363	1.16691	2.2157e-13	2.96699e-13	up	Cgref1	protein_coding
ENSMUSG00000029188	0.298067	0.0714898	2.05983	0.000802553	0.000458033	up	Slc34a2	protein_coding
ENSMUSG00000029195	0.08942	0.238299	-1.41411	0.0213833	0.00905375	down	Klb	protein_coding
ENSMUSG00000029235	0.00745166	0.16681	-4.4845	0.000335313	0.000203446	down	Pdcl2	protein_coding
ENSMUSG00000029236	0.417293	4.43932e-05	6.13021	5.54e-09	5.61879e-09	up	Nmu	protein_coding
ENSMUSG00000029254	0.953813	0.357449	1.41597	4.05863e-06	3.17693e-06	up	Stap1	protein_coding
ENSMUSG00000029272	1.46053	0.214469	2.76764	1.15849e-18	2.01819e-18	up	Sult1e1	protein_coding
ENSMUSG00000029273	0.00745166	0.0834048	-3.4845	0.0191151	0.00817973	down	Sult1d1	protein_coding
ENSMUSG00000029282	0.0149033	0.0714898	-2.2621	0.0817409	0.0297655	down	Amtn	protein_coding
ENSMUSG00000029304	77.4526	33.2309	1.22079	3.0615e-300	8.3445e-299	up	Spp1	protein_coding
ENSMUSG00000029320	0.13413	0.464684	-1.79262	0.000136246	8.80102e-05	down	1700016H13Rik	protein_coding
ENSMUSG00000029321	1.40091	0.488514	1.5199	3.91177e-09	4.01307e-09	up	Slc10a6	protein_coding
ENSMUSG00000029334	11.8631	3.82471	1.63305	7.61779e-73	4.30301e-72	up	Prkg2	protein_coding
ENSMUSG00000029337	0.596133	4.43932e-05	6.64479	4.88606e-12	6.03449e-12	up	Fgf5	protein_coding
ENSMUSG00000029343	1.07304	2.45448	-1.19372	9.36155e-11	1.07118e-10	down	Crybb1	protein_coding
ENSMUSG00000029352	0.04471	0.11915	-1.41411	0.103704	0.0367502	down	Crybb3	protein_coding
ENSMUSG00000029371	1.56485	0.405109	1.94964	1.26773e-13	1.7189e-13	up	Cxcl5	protein_coding
ENSMUSG00000029372	3.1446	0.178725	4.13707	1.49162e-52	6.12212e-52	up	Ppbp	protein_coding
ENSMUSG00000029373	7.79444	2.18044	1.83783	7.0656e-57	3.08728e-56	up	Pf4	protein_coding
ENSMUSG00000029377	71.0889	5.15918	3.78441	0	0	up	Ereg	protein_coding
ENSMUSG00000029378	6.14017	0.619578	3.30892	3.04975e-86	2.04095e-85	up	Areg	protein_coding
ENSMUSG00000029379	2.2355	0.0953198	4.55168	1.28093e-39	4.10508e-39	up	Cxcl3	protein_coding
ENSMUSG00000029380	8.09251	2.87151	1.49478	2.11981e-44	7.47622e-44	up	Cxcl1	protein_coding
ENSMUSG00000029409	0.00745166	0.262129	-5.13657	4.23981e-06	3.30631e-06	down	U90926	protein_coding
ENSMUSG00000029436	2.86144	6.11238	-1.09499	1.46335e-21	2.85786e-21	down	Mmp17	protein_coding
ENSMUSG00000029491	0.8942	0.345534	1.37177	1.32475e-05	9.73707e-06	up	Pde6b	protein_coding
ENSMUSG00000029503	0.193743	0.0834048	1.21594	0.0648247	0.024252	up	P2rx2	protein_coding
ENSMUSG00000029564	0.0298067	0.11915	-1.99907	0.0376624	0.0149297	down	4930519G04Rik	protein_coding
ENSMUSG00000029602	10.2386	5.08769	1.00893	7.86458e-31	2.03961e-30	up	Rasal1	protein_coding
ENSMUSG00000029607	0.80478	0.333619	1.27039	9.82519e-05	6.46592e-05	up	Ankrd61	protein_coding
ENSMUSG00000029644	0.26826	0.0834048	1.68543	0.00549773	0.00266358	up	Pdx1	protein_coding
ENSMUSG00000029658	0.0149033	0.0834048	-2.4845	0.0469316	0.0182082	down	Wdr95	protein_coding
ENSMUSG00000029659	7.46657	2.80002	1.41501	5.3238e-38	1.63432e-37	up	Medag	protein_coding
ENSMUSG00000029671	0.0149033	0.11915	-2.99907	0.00873833	0.00406423	down	Wnt16	protein_coding
ENSMUSG00000029685	0.0596133	0.274044	-2.2007	0.000805182	0.0004593	down	Asb15	protein_coding
ENSMUSG00000029707	0.0298067	0.16681	-2.4845	0.0049553	0.00243738	down	Fscn3	protein_coding
ENSMUSG00000029716	0.17884	0.381279	-1.09218	0.0174504	0.00754095	down	Tfr2	protein_coding
ENSMUSG00000029720	0.104323	4.43932e-05	4.13021	0.00547761	0.00265567	up	Gm20605	protein_coding
ENSMUSG00000029727	0.0149033	0.131065	-3.13657	0.00497768	0.00244561	down	Cyp3a13	protein_coding
ENSMUSG00000029754	0.0298067	0.0953198	-1.67714	0.099112	0.0353528	down	Dlx6	protein_coding
ENSMUSG00000029788	0.00745166	0.0953198	-3.67714	0.0105648	0.00481404	down	Cpa5	protein_coding
ENSMUSG00000029828	0.372583	0.869793	-1.22311	8.47688e-05	5.62727e-05	down	4921507P07Rik	protein_coding
ENSMUSG00000029843	0.298067	0.691068	-1.21319	0.000499431	0.00029583	down	Slc13a4	protein_coding
ENSMUSG00000029844	0.327873	0.11915	1.46036	0.00568801	0.00274937	up	Hoxa1	protein_coding
ENSMUSG00000029878	0.432197	0.11915	1.85891	0.000162205	0.000103682	up	Dbpht2	protein_coding
ENSMUSG00000029909	0.0149033	0.0953198	-2.67714	0.0268523	0.0110243	down	Prss37	protein_coding
ENSMUSG00000030004	0.208647	0.571919	-1.45475	0.000270905	0.000167444	down	Nat8	protein_coding
ENSMUSG00000030008	8.77806	20.6606	-1.2349	5.20155e-83	3.32256e-82	down	Pradc1	protein_coding
ENSMUSG00000030054	0.476907	0.16681	1.5155	0.000607992	0.000354893	up	Gp9	protein_coding
ENSMUSG00000030069	0.819683	0.107235	2.93429	1.01116e-11	1.22543e-11	up	Prok2	protein_coding
ENSMUSG00000030092	0.238453	0.011915	4.32286	2.13032e-05	1.52839e-05	up	Cntn6	protein_coding
ENSMUSG00000030109	0.00745166	0.11915	-3.99907	0.00328061	0.00166394	down	Slc6a12	protein_coding
ENSMUSG00000030110	0.76007	0.214469	1.82536	7.81257e-07	6.60427e-07	up	Ret	protein_coding
ENSMUSG00000030114	0.0149033	0.16681	-3.4845	0.000920055	0.000520281	down	Klrg1	protein_coding
ENSMUSG00000030122	110.896	235.106	-1.08411	0	0	down	Ptms	protein_coding
ENSMUSG00000030142	8.34587	0.500429	4.05983	6.6525e-135	7.4258e-134	up	Clec4e	protein_coding
ENSMUSG00000030144	14.3817	1.37022	3.39175	1.7923e-203	3.1547e-202	up	Clec4d	protein_coding
ENSMUSG00000030147	0.49181	0.14298	1.78229	9.26657e-05	6.12543e-05	up	Clec4b1	protein_coding
ENSMUSG00000030154	0.13413	0.476599	-1.82914	8.95339e-05	5.92678e-05	down	Klrb1f	protein_coding
ENSMUSG00000030162	17.2581	1.13192	3.93042	2.4933e-271	6.0083e-270	up	Olr1	protein_coding
ENSMUSG00000030165	0.31297	0.845963	-1.43457	1.17127e-05	8.65542e-06	down	Klrd1	protein_coding
ENSMUSG00000030167	0.0596133	0.238299	-1.99907	0.00328787	0.00166626	down	Klrc1	protein_coding
ENSMUSG00000030173	0.208647	0.0357449	2.54525	0.00144385	0.000787378	up	Klra5	protein_coding
ENSMUSG00000030187	0.640843	0.226384	1.5012	7.94582e-05	5.30421e-05	up	Klra2	protein_coding
ENSMUSG00000030278	0.08942	0.917453	-3.35896	1.90998e-14	2.70945e-14	down	Cidec	protein_coding
ENSMUSG00000030292	0.00745166	0.11915	-3.99907	0.00328061	0.00166394	down	Smco2	protein_coding
ENSMUSG00000030302	0.0596133	0.178725	-1.58403	0.0301931	0.0122756	down	Atp2b2	protein_coding
ENSMUSG00000030324	0.283163	0.0834048	1.76343	0.00323639	0.00165	up	Rho	protein_coding
ENSMUSG00000030325	1.66917	0.357449	2.22332	8.61144e-17	1.37791e-16	up	Klrb1c	protein_coding
ENSMUSG00000030344	0.00745166	0.0595749	-2.99907	0.0637216	0.0238759	down	Akap3	protein_coding
ENSMUSG00000030345	0.00745166	0.14298	-4.2621	0.00103932	0.000581228	down	Dyrk4	protein_coding
ENSMUSG00000030359	0.238453	0.714898	-1.58403	1.45697e-05	1.06642e-05	down	Pzp	protein_coding
ENSMUSG00000030402	0.163937	4.43932e-05	4.78229	0.000317293	0.000193572	up	Ppm1n	protein_coding
ENSMUSG00000030413	1.05814	0.393194	1.42821	1.03202e-06	8.60359e-07	up	Pglyrp1	protein_coding
ENSMUSG00000030427	0.8942	0.16681	2.4224	1.43784e-10	1.62372e-10	up	Lilra6	protein_coding
ENSMUSG00000030432	525.491	1116.49	-1.08723	0	0	down	Rpl28	protein_coding
ENSMUSG00000030472	0.0745167	4.43932e-05	3.64479	0.0242385	0.0100675	up	Ceacam18	protein_coding
ENSMUSG00000030495	0.0745167	0.333619	-2.16257	0.000254818	0.00015804	down	Slc7a10	protein_coding
ENSMUSG00000030519	1.52014	3.10981	-1.03262	8.86551e-11	1.01587e-10	down	Apba2	protein_coding
ENSMUSG00000030543	0.208647	0.595749	-1.51364	0.000129222	8.37235e-05	down	Mesp2	protein_coding
ENSMUSG00000030549	0.432197	0.0834048	2.37349	1.05874e-05	7.88998e-06	up	Rhcg	protein_coding
ENSMUSG00000030617	0.193743	0.011915	4.0233	0.000172593	0.000109697	up	Ccdc83	protein_coding
ENSMUSG00000030651	0.00745166	0.0953198	-3.67714	0.0105648	0.00481404	down	Art2b	protein_coding
ENSMUSG00000030666	0.26826	0.11915	1.17086	0.0349814	0.0139516	up	Calcb	protein_coding
ENSMUSG00000030674	0.253357	0.0238299	3.41032	5.14689e-05	3.50879e-05	up	Qprt	protein_coding
ENSMUSG00000030730	0.35768	1.45363	-2.02292	2.55024e-13	3.39956e-13	down	Atp2a1	protein_coding
ENSMUSG00000030731	0.253357	1.45363	-2.52042	6.13501e-17	9.88989e-17	down	Syt3	protein_coding
ENSMUSG00000030732	0.149033	0.357449	-1.2621	0.00980842	0.00452246	down	Chrdl2	protein_coding
ENSMUSG00000030742	0.0745167	0.274044	-1.87877	0.00248686	0.00130216	down	Lat	protein_coding
ENSMUSG00000030748	81.0741	29.2155	1.47251	0	0	up	Il4ra	protein_coding
ENSMUSG00000030762	0.26826	0.810218	-1.59468	3.52618e-06	2.7768e-06	down	Aqp8	protein_coding
ENSMUSG00000030781	0.298067	0.762558	-1.35521	6.73533e-05	4.53388e-05	down	Slc5a2	protein_coding
ENSMUSG00000030785	0.163937	0.619578	-1.91815	3.98628e-06	3.12248e-06	down	Cox6a2	protein_coding
ENSMUSG00000030786	72.1023	26.1057	1.46568	0	0	up	Itgam	protein_coding
ENSMUSG00000030814	63.9204	157.504	-1.30104	0	0	down	Bcl7c	protein_coding
ENSMUSG00000030827	0.104323	4.43932e-05	4.13021	0.00547761	0.00265567	up	Fgf21	protein_coding
ENSMUSG00000030834	0.104323	0.679153	-2.70268	2.86983e-09	2.97185e-09	down	Abcc6	protein_coding
ENSMUSG00000030858	0.0298067	0.0953198	-1.67714	0.099112	0.0353528	down	1700007K09Rik	protein_coding
ENSMUSG00000030859	0.00745166	0.0714898	-3.2621	0.0347904	0.0138863	down	Fam24a	protein_coding
ENSMUSG00000030873	0.208647	0.0238299	3.13021	0.000399789	0.000239436	up	Scnn1b	protein_coding
ENSMUSG00000030887	0.149033	0.0357449	2.05983	0.0177804	0.0076676	up	Pdzd9	protein_coding
ENSMUSG00000030889	0.909103	1.94214	-1.09513	7.58786e-08	7.03963e-08	down	Vwa3a	protein_coding
ENSMUSG00000030895	0.0596133	0.011915	2.32286	0.106285	0.0375132	up	Hpx	protein_coding
ENSMUSG00000030897	0.0745167	0.011915	2.64479	0.0518393	0.0199032	up	Cnga4	protein_coding
ENSMUSG00000030963	0.00745166	0.0953198	-3.67714	0.0105648	0.00481404	down	Umod	protein_coding
ENSMUSG00000030981	0.104323	4.43932e-05	4.13021	0.00547761	0.00265567	up	Mmp21	protein_coding
ENSMUSG00000031022	0.253357	0.905538	-1.83761	6.07083e-08	5.69335e-08	down	BC051019	protein_coding
ENSMUSG00000031068	278.066	608.474	-1.12977	0	0	down	Glrx3	protein_coding
ENSMUSG00000031097	0.789877	2.43065	-1.62165	4.28681e-16	6.63432e-16	down	Tnni2	protein_coding
ENSMUSG00000031139	0.31297	1.08426	-1.79262	5.63193e-09	5.70894e-09	down	Mcf2	protein_coding
ENSMUSG00000031162	1.56485	3.68173	-1.23436	3.79014e-16	5.88188e-16	down	Gata1	protein_coding
ENSMUSG00000031212	0.149033	0.0238299	2.64479	0.00596153	0.00286383	up	Pgr15l	protein_coding
ENSMUSG00000031241	0.08942	4.43932e-05	3.90782	0.0114515	0.0051294	up	Tbx22	protein_coding
ENSMUSG00000031245	4.63494	11.2239	-1.27595	3.01914e-48	1.13546e-47	down	Hmgn5	protein_coding
ENSMUSG00000031250	0.0298067	0.11915	-1.99907	0.0376624	0.0149297	down	Tnmd	protein_coding
ENSMUSG00000031258	0.0745167	4.43932e-05	3.64479	0.0242385	0.0100675	up	Xkrx	protein_coding
ENSMUSG00000031293	0.163937	0.881708	-2.42716	1.83985e-10	2.06605e-10	down	Rs1	protein_coding
ENSMUSG00000031323	0.0298067	0.369364	-3.63134	5.44503e-07	4.67254e-07	down	Dmrtc1a	protein_coding
ENSMUSG00000031340	0.462003	0.14298	1.69209	0.000258537	0.000160223	up	Gabre	protein_coding
ENSMUSG00000031344	0.17884	0.0238299	2.90782	0.00155418	0.000843731	up	Gabrq	protein_coding
ENSMUSG00000031354	0.774973	0.345534	1.16532	0.000356491	0.000215203	up	Amelx	protein_coding
ENSMUSG00000031382	0.968717	0.285959	1.76026	5.35533e-08	5.04933e-08	up	Asb11	protein_coding
ENSMUSG00000031397	1.04323	0.488514	1.09459	8.18117e-05	5.44448e-05	up	Tktl1	protein_coding
ENSMUSG00000031409	0.640843	1.77533	-1.47004	1.00377e-10	1.14691e-10	down	Tceal6	protein_coding
ENSMUSG00000031448	0.298067	0.131065	1.18536	0.0247996	0.0102823	up	Adprhl1	protein_coding
ENSMUSG00000031449	0.04471	0.14298	-1.67714	0.0434023	0.0169761	down	Atp4b	protein_coding
ENSMUSG00000031452	0.0745167	0.238299	-1.67714	0.00911866	0.00422817	down	1700029H14Rik	protein_coding
ENSMUSG00000031481	0.26826	0.0476599	2.49278	0.000356794	0.00021527	up	Tpte	protein_coding
ENSMUSG00000031489	0.00745166	0.0714898	-3.2621	0.0347904	0.0138863	down	Adrb3	protein_coding
ENSMUSG00000031494	1.46053	0.464684	1.65217	1.69222e-10	1.9037e-10	up	Cd209a	protein_coding
ENSMUSG00000031495	0.35768	0.0714898	2.32286	7.61445e-05	5.09391e-05	up	Cd209d	protein_coding
ENSMUSG00000031512	0.17884	0.0476599	1.90782	0.0135504	0.00597517	up	Tex29	protein_coding
ENSMUSG00000031519	0.238453	0.11915	1.00093	0.0800743	0.0293336	up	Asb5	protein_coding
ENSMUSG00000031530	8.30116	2.08512	1.99318	3.58612e-67	1.86782e-66	up	Dusp4	protein_coding
ENSMUSG00000031552	0.0596133	0.202554	-1.7646	0.0127245	0.00564023	down	Adam18	protein_coding
ENSMUSG00000031553	0.31297	0.154895	1.01474	0.0425634	0.0166829	up	Adam3	protein_coding
ENSMUSG00000031594	0.253357	4.43932e-05	5.41032	5.57292e-06	4.28109e-06	up	Fgl1	protein_coding
ENSMUSG00000031596	42.2062	20.1959	1.0634	2.8775e-132	3.107e-131	up	Slc7a2	protein_coding
ENSMUSG00000031621	0.879297	0.131065	2.74607	9.45301e-12	1.14784e-11	up	Isx	protein_coding
ENSMUSG00000031636	6.6916	13.9286	-1.05763	1.63895e-44	5.79855e-44	down	Pdlim3	protein_coding
ENSMUSG00000031654	0.238453	0.905538	-1.92507	2.2817e-08	2.21646e-08	down	Cbln1	protein_coding
ENSMUSG00000031662	1.75859	0.607663	1.53308	3.16093e-11	3.71915e-11	up	Snx20	protein_coding
ENSMUSG00000031665	0.22355	0.548089	-1.29381	0.00111315	0.000620168	down	Sall1	protein_coding
ENSMUSG00000031688	0.0149033	0.0595749	-1.99907	0.141635	0.0483666	down	Pou4f2	protein_coding
ENSMUSG00000031698	0.462003	1.09618	-1.24651	7.51098e-06	5.68741e-06	down	Mylk3	protein_coding
ENSMUSG00000031722	6.33392	3.06215	1.04855	7.10695e-21	1.35175e-20	up	Hp	protein_coding
ENSMUSG00000031779	2.62299	0.202554	3.69483	3.74844e-41	1.23295e-40	up	Ccl22	protein_coding
ENSMUSG00000031831	0.476907	0.0595749	3.00093	1.5417e-07	1.39258e-07	up	Dnaaf1	protein_coding
ENSMUSG00000031837	0.551423	0.238299	1.21038	0.00191031	0.00101696	up	Necab2	protein_coding
ENSMUSG00000031845	0.640843	1.39405	-1.12124	3.43726e-06	2.70905e-06	down	Bcmo1	protein_coding
ENSMUSG00000031879	51.4314	115.194	-1.16334	0	0	down	Fam96b	protein_coding
ENSMUSG00000031881	0.22355	4.43932e-05	5.22975	2.08924e-05	1.50179e-05	up	Cdh16	protein_coding
ENSMUSG00000031896	0.208647	0.0834048	1.32286	0.0407185	0.0160438	up	Ctrl	protein_coding
ENSMUSG00000031907	1.20717	0.571919	1.07775	2.86134e-05	2.02084e-05	up	Zfp90	protein_coding
ENSMUSG00000031927	0.193743	4.43932e-05	5.0233	8.02932e-05	5.3485e-05	up	1700012B09Rik	protein_coding
ENSMUSG00000031932	0.62594	0.250214	1.32286	0.000393444	0.000236039	up	Gpr83	protein_coding
ENSMUSG00000031937	2.44415	0.845963	1.53066	5.38446e-15	7.89562e-15	up	Vstm5	protein_coding
ENSMUSG00000031957	0.551423	0.262129	1.07288	0.00483884	0.00238762	up	Ctrb1	protein_coding
ENSMUSG00000031965	0.0298067	0.107235	-1.84707	0.0614086	0.0231685	down	Tbx20	protein_coding
ENSMUSG00000032023	0.17884	0.0714898	1.32286	0.0581475	0.0220641	up	4931429I11Rik	protein_coding
ENSMUSG00000032033	0.238453	0.0953198	1.32286	0.0286931	0.0117184	up	Barx2	protein_coding
ENSMUSG00000032053	0.22355	0.0476599	2.22975	0.0022798	0.00120091	up	Pou2af1	protein_coding
ENSMUSG00000032068	1.56485	0.726813	1.10637	1.13722e-06	9.44278e-07	up	1600029D21Rik	protein_coding
ENSMUSG00000032093	0.104323	0.262129	-1.32922	0.0213238	0.00903061	down	Cd3e	protein_coding
ENSMUSG00000032094	0.0596133	0.011915	2.32286	0.106285	0.0375132	up	Cd3d	protein_coding
ENSMUSG00000032105	0.163937	0.011915	3.78229	0.000707519	0.00040673	up	Pdzd3	protein_coding
ENSMUSG00000032128	0.0149033	0.11915	-2.99907	0.00873833	0.00406423	down	Robo3	protein_coding
ENSMUSG00000032134	0.8942	0.417024	1.10047	0.00024959	0.000155123	up	Muc16	protein_coding
ENSMUSG00000032174	0.0745167	0.011915	2.64479	0.0518393	0.0199032	up	Icam5	protein_coding
ENSMUSG00000032204	0.98362	0.214469	2.19733	2.25943e-10	2.52259e-10	up	Aqp9	protein_coding
ENSMUSG00000032268	0.17884	0.0476599	1.90782	0.0135504	0.00597517	up	Tmprss5	protein_coding
ENSMUSG00000032297	0.0149033	0.19064	-3.67714	0.000299394	0.000183859	down	Celf6	protein_coding
ENSMUSG00000032315	0.0298067	0.107235	-1.84707	0.0614086	0.0231685	down	Cyp1a1	protein_coding
ENSMUSG00000032338	0.253357	0.011915	4.41032	1.0676e-05	7.94259e-06	up	Hcn4	protein_coding
ENSMUSG00000032355	0.0149033	0.0953198	-2.67714	0.0268523	0.0110243	down	Mlip	protein_coding
ENSMUSG00000032356	0.104323	4.43932e-05	4.13021	0.00547761	0.00265567	up	Rasgrf1	protein_coding
ENSMUSG00000032360	0.208647	0.0238299	3.13021	0.000399789	0.000239436	up	Hcrtr2	protein_coding
ENSMUSG00000032419	0.0149033	0.11915	-2.99907	0.00873833	0.00406423	down	Tbx18	protein_coding
ENSMUSG00000032443	0.31297	0.953198	-1.60675	4.24601e-07	3.67735e-07	down	Zcwpw2	protein_coding
ENSMUSG00000032454	0.00745166	0.0714898	-3.2621	0.0347904	0.0138863	down	Rbp2	protein_coding
ENSMUSG00000032487	34.1733	2.71661	3.65299	0	0	up	Ptgs2	protein_coding
ENSMUSG00000032515	8.67374	4.2179	1.04013	1.21433e-27	2.84444e-27	up	Csrnp1	protein_coding
ENSMUSG00000032517	0.0745167	0.726813	-3.28595	1.46282e-11	1.75725e-11	down	Mobp	protein_coding
ENSMUSG00000032530	0.0745167	4.43932e-05	3.64479	0.0242385	0.0100675	up	Lyzl4	protein_coding
ENSMUSG00000032532	0.298067	0.0834048	1.83743	0.0018868	0.00100521	up	Cck	protein_coding
ENSMUSG00000032549	2.33982	0.691068	1.7595	2.89774e-17	4.75038e-17	up	Rab6b	protein_coding
ENSMUSG00000032554	8.76316	3.21704	1.44572	1.07943e-45	3.89756e-45	up	Trf	protein_coding
ENSMUSG00000032575	429.112	1214.17	-1.50055	0	0	down	Manf	protein_coding
ENSMUSG00000032607	1.10285	2.40682	-1.1259	9.30715e-10	1.00052e-09	down	Amt	protein_coding
ENSMUSG00000032611	0.417293	0.178725	1.22332	0.0064725	0.00308616	up	1700102P08Rik	protein_coding
ENSMUSG00000032661	2.19079	0.226384	3.2746	1.21221e-31	3.21656e-31	up	Oas3	protein_coding
ENSMUSG00000032671	0.13413	4.43932e-05	4.49278	0.00129423	0.000711728	up	A930018P22Rik	protein_coding
ENSMUSG00000032690	4.11332	1.44171	1.51252	8.91796e-24	1.86766e-23	up	Oas2	protein_coding
ENSMUSG00000032691	3.83016	1.28682	1.5736	1.75175e-23	3.64417e-23	up	Nlrp3	protein_coding
ENSMUSG00000032719	0.4471	0.154895	1.52931	0.000833562	0.00047438	up	Sbspon	protein_coding
ENSMUSG00000032726	0.40239	0.19064	1.07775	0.0157022	0.00683396	up	Bmp8a	protein_coding
ENSMUSG00000032739	0.119227	4.43932e-05	4.32286	0.00264925	0.00137184	up	Pram1	protein_coding
ENSMUSG00000032741	31.5951	63.5783	-1.00883	5.6562e-182	8.946e-181	down	Tpcn1	protein_coding
ENSMUSG00000032758	0.953813	0.405109	1.2354	3.347e-05	2.34321e-05	up	Kap	protein_coding
ENSMUSG00000032769	2.93596	0.881708	1.73546	6.86869e-21	1.30687e-20	up	Trpa1	protein_coding
ENSMUSG00000032773	0.0149033	0.0953198	-2.67714	0.0268523	0.0110243	down	Chrm1	protein_coding
ENSMUSG00000032807	0.00745166	0.0953198	-3.67714	0.0105648	0.00481404	down	Alox12b	protein_coding
ENSMUSG00000032860	4.76907	1.58469	1.58951	3.07963e-29	7.60726e-29	up	P2ry2	protein_coding
ENSMUSG00000032878	0.864393	2.26384	-1.38902	2.61266e-12	3.28321e-12	down	Ccdc85a	protein_coding
ENSMUSG00000032940	0.521617	0.226384	1.20421	0.00264182	0.00137184	up	Rbm11	protein_coding
ENSMUSG00000032978	0.417293	0.202554	1.04275	0.0166343	0.00722108	up	Guca2b	protein_coding
ENSMUSG00000032985	0.119227	0.476599	-1.99907	3.22424e-05	2.26296e-05	down	5730522E02Rik	protein_coding
ENSMUSG00000032988	0.596133	1.47746	-1.30941	6.56359e-08	6.1309e-08	down	Slc16a8	protein_coding
ENSMUSG00000033006	0.17884	0.011915	3.90782	0.000348896	0.000211049	up	Sox10	protein_coding
ENSMUSG00000033122	0.31297	0.0953198	1.71518	0.00239731	0.0012582	up	Hsd17b3	protein_coding
ENSMUSG00000033196	0.238453	0.11915	1.00093	0.0800743	0.0293336	up	Myh2	protein_coding
ENSMUSG00000033427	0.253357	0.0595749	2.08839	0.00182269	0.000975865	up	Upb1	protein_coding
ENSMUSG00000033508	0.551423	4.43932e-05	6.53231	2.72326e-11	3.2197e-11	up	Asprv1	protein_coding
ENSMUSG00000033510	0.13413	4.43932e-05	4.49278	0.00129423	0.000711728	up	Otud7a	protein_coding
ENSMUSG00000033520	0.0298067	0.500429	-4.06946	1.38493e-09	1.4669e-09	down	Idi2	protein_coding
ENSMUSG00000033538	12.0121	5.80259	1.04972	3.54635e-38	1.09406e-37	up	Casp4	protein_coding
ENSMUSG00000033579	0.17884	0.369364	-1.04637	0.0238596	0.0100086	down	Fa2h	protein_coding
ENSMUSG00000033688	0.17884	1.20341	-2.75039	1.47776e-15	2.22088e-15	down	1300017J02Rik	protein_coding
ENSMUSG00000033707	0.31297	0.631493	-1.01274	0.00402737	0.00201355	down	Lrrc24	protein_coding
ENSMUSG00000033730	0.93891	0.369364	1.34594	1.08673e-05	8.05928e-06	up	Egr3	protein_coding
ENSMUSG00000033768	0.998523	2.26384	-1.18091	6.94967e-10	7.52566e-10	down	Nrxn2	protein_coding
ENSMUSG00000033777	19.7171	9.59155	1.03961	1.36969e-60	6.42478e-60	up	Tlr13	protein_coding
ENSMUSG00000033825	1.8033	0.595749	1.59787	4.24974e-12	5.27435e-12	up	Tpsb2	protein_coding
ENSMUSG00000033831	0.00745166	0.0714898	-3.2621	0.0347904	0.0138863	down	Fgb	protein_coding
ENSMUSG00000033854	0.596133	0.0238299	4.64479	8.50573e-12	1.03416e-11	up	Kcnk10	protein_coding
ENSMUSG00000033860	0.17884	4.43932e-05	4.90782	0.000159025	0.000101764	up	Fgg	protein_coding
ENSMUSG00000033898	0.76007	0.214469	1.82536	7.81257e-07	6.60427e-07	up	Cfhr2	protein_coding
ENSMUSG00000034009	0.0149033	0.428939	-4.84707	5.30127e-09	5.38542e-09	down	Rxfp1	protein_coding
ENSMUSG00000034028	1.7884	0.667238	1.4224	2.42257e-10	2.69887e-10	up	Cd226	protein_coding
ENSMUSG00000034107	0.0298067	0.0953198	-1.67714	0.099112	0.0353528	down	Ano7	protein_coding
ENSMUSG00000034156	1.01343	2.59746	-1.35786	1.75095e-13	2.35758e-13	down	Bzrap1	protein_coding
ENSMUSG00000034159	0.104323	4.43932e-05	4.13021	0.00547761	0.00265567	up	2310007B03Rik	protein_coding
ENSMUSG00000034226	0.879297	0.405109	1.11804	0.000234327	0.000146203	up	Rhov	protein_coding
ENSMUSG00000034227	0.238453	0.011915	4.32286	2.13032e-05	1.52839e-05	up	Foxj1	protein_coding
ENSMUSG00000034336	0.163937	0.0238299	2.78229	0.00305038	0.00155998	up	Ina	protein_coding
ENSMUSG00000034394	1.50524	0.321704	2.22618	2.58411e-15	3.84347e-15	up	Lif	protein_coding
ENSMUSG00000034402	0.149033	0.381279	-1.35521	0.00483033	0.00238364	down	Kcnh5	protein_coding
ENSMUSG00000034435	0.4471	1.08426	-1.27804	5.57045e-06	4.28109e-06	down	Tmem30b	protein_coding
ENSMUSG00000034438	0.819683	0.19064	2.10422	1.75259e-08	1.71703e-08	up	Gbp8	protein_coding
ENSMUSG00000034456	0.00745166	0.405109	-5.7646	8.66189e-09	8.68004e-09	down	Uroc1	protein_coding
ENSMUSG00000034528	0.00745166	0.0714898	-3.2621	0.0347904	0.0138863	down	Hsd17b13	protein_coding
ENSMUSG00000034555	1.47543	0.631493	1.2243	3.00582e-07	2.64445e-07	up	Tex16	protein_coding
ENSMUSG00000034570	0.968717	2.4664	-1.34826	9.37378e-13	1.20908e-12	down	Inpp5j	protein_coding
ENSMUSG00000034579	0.08942	0.285959	-1.67714	0.00428403	0.00213147	down	Pla2g3	protein_coding
ENSMUSG00000034591	13.1894	5.38557	1.29221	1.81745e-57	8.03504e-57	up	Slc41a2	protein_coding
ENSMUSG00000034634	2.10137	0.655323	1.68105	8.75781e-15	1.26832e-14	up	Ly6d	protein_coding
ENSMUSG00000034645	0.208647	0.464684	-1.15519	0.00604229	0.0028947	down	Zyg11a	protein_coding
ENSMUSG00000034683	0.104323	4.43932e-05	4.13021	0.00547761	0.00265567	up	Ppp1r1c	protein_coding
ENSMUSG00000034730	0.0596133	0.178725	-1.58403	0.0301931	0.0122756	down	Bai1	protein_coding
ENSMUSG00000034762	0.208647	0.428939	-1.03971	0.0154323	0.0067289	down	Glis1	protein_coding
ENSMUSG00000034892	378.053	187.637	1.01064	0	0	up	Rps29	protein_coding
ENSMUSG00000034919	0.22355	0.512344	-1.19651	0.00303016	0.00155191	down	Ttc22	protein_coding
ENSMUSG00000034968	3.41286	7.61367	-1.15761	8.7877e-29	2.13966e-28	down	Lbx2	protein_coding
ENSMUSG00000035020	0.98362	0.0834048	3.5599	4.87531e-16	7.52228e-16	up	Epgn	protein_coding
ENSMUSG00000035031	0.08942	0.214469	-1.2621	0.0454566	0.0177056	down	C8a	protein_coding
ENSMUSG00000035033	0.0596133	0.381279	-2.67714	9.5412e-06	7.14952e-06	down	Tbr1	protein_coding
ENSMUSG00000035042	1.17736	0.560004	1.07205	3.88068e-05	2.69466e-05	up	Ccl5	protein_coding
ENSMUSG00000035131	0.387487	0.131065	1.56387	0.00156703	0.000850009	up	Brinp3	protein_coding
ENSMUSG00000035179	0.0298067	0.262129	-3.13657	7.13367e-05	4.78768e-05	down	Ppp1r32	protein_coding
ENSMUSG00000035184	1.57975	3.30045	-1.06296	7.85369e-12	9.56953e-12	down	Fam124a	protein_coding
ENSMUSG00000035187	0.00745166	0.0953198	-3.67714	0.0105648	0.00481404	down	Nkx6-1	protein_coding
ENSMUSG00000035200	0.00745166	0.11915	-3.99907	0.00328061	0.00166394	down	Chrnb4	protein_coding
ENSMUSG00000035215	53.9948	141.812	-1.39309	0	0	down	Lsm7	protein_coding
ENSMUSG00000035237	0.49181	0.154895	1.66681	0.000191743	0.000121019	up	Lcat	protein_coding
ENSMUSG00000035238	0.327873	0.131065	1.32286	0.0103093	0.0047345	up	Kcnk15	protein_coding
ENSMUSG00000035283	0.08942	0.250214	-1.4845	0.0144717	0.00634407	down	Adrb1	protein_coding
ENSMUSG00000035337	1.68408	0.750643	1.16576	1.40354e-07	1.27208e-07	up	Uchl4	protein_coding
ENSMUSG00000035349	0.0149033	0.154895	-3.37758	0.00161463	0.000873047	down	Mia2	protein_coding
ENSMUSG00000035373	10.9539	2.08512	2.39325	5.3182e-110	4.6584e-109	up	Ccl7	protein_coding
ENSMUSG00000035385	12.4741	2.32342	2.42461	7.1371e-127	7.2993e-126	up	Ccl2	protein_coding
ENSMUSG00000035394	0.193743	0.929368	-2.2621	3.47199e-10	3.82992e-10	down	Ccdc11	protein_coding
ENSMUSG00000035456	0.0745167	0.560004	-2.9098	2.12615e-08	2.07037e-08	down	Prdm8	protein_coding
ENSMUSG00000035472	0.31297	4.43932e-05	5.71518	4.23283e-07	3.66763e-07	up	Slc25a21	protein_coding
ENSMUSG00000035498	1.26678	0.262129	2.27282	2.00605e-13	2.69202e-13	up	Cdcp1	protein_coding
ENSMUSG00000035528	0.432197	0.16681	1.37349	0.00243538	0.00127699	up	Npffr2	protein_coding
ENSMUSG00000035539	0.163937	0.0714898	1.19733	0.0933664	0.0335502	up	E230008N13Rik	protein_coding
ENSMUSG00000035580	0.0596133	0.726813	-3.60788	2.36993e-12	2.9862e-12	down	Kcnh8	protein_coding
ENSMUSG00000035606	0.238453	0.0714898	1.7379	0.00748184	0.00352746	up	Ky	protein_coding
ENSMUSG00000035653	0.193743	0.011915	4.0233	0.000172593	0.000109697	up	Lrfn5	protein_coding
ENSMUSG00000035711	0.998523	0.16681	2.58159	2.15076e-12	2.72103e-12	up	Dok3	protein_coding
ENSMUSG00000035769	3.35325	1.63235	1.03861	1.32204e-11	1.59187e-11	up	Xylb	protein_coding
ENSMUSG00000035773	0.53652	1.96597	-1.87354	6.12564e-16	9.3998e-16	down	Kiss1r	protein_coding
ENSMUSG00000035775	0.4471	0.988943	-1.14529	6.95845e-05	4.67903e-05	down	Krt20	protein_coding
ENSMUSG00000035805	0.00745166	0.131065	-4.13657	0.00184212	0.000983646	down	Mlc1	protein_coding
ENSMUSG00000035811	0.149033	4.43932e-05	4.64479	0.000638102	0.000369854	up	Ugt2b35	protein_coding
ENSMUSG00000035852	0.208647	0.0357449	2.54525	0.00144385	0.000787378	up	Misp	protein_coding
ENSMUSG00000035860	0.17884	4.43932e-05	4.90782	0.000159025	0.000101764	up	Cdhr3	protein_coding
ENSMUSG00000035875	0.08942	0.19064	-1.09218	0.0927925	0.0333978	down	AI182371	protein_coding
ENSMUSG00000035923	0.0298067	0.309789	-3.37758	8.22007e-06	6.19594e-06	down	Myf6	protein_coding
ENSMUSG00000035930	0.0596133	0.691068	-3.53512	1.17431e-11	1.41794e-11	down	Chst4	protein_coding
ENSMUSG00000035953	37.5266	94.3308	-1.32982	0	0	down	Tmem55b	protein_coding
ENSMUSG00000035983	0.521617	0.238299	1.13021	0.00425965	0.00212104	up	Gm7008	protein_coding
ENSMUSG00000036117	0.31297	0.154895	1.01474	0.0425634	0.0166829	up	Il5	protein_coding
ENSMUSG00000036131	0.655747	0.202554	1.69483	1.31371e-05	9.65716e-06	up	Frmd7	protein_coding
ENSMUSG00000036192	1.3264	0.309789	2.09815	8.38183e-13	1.08437e-12	up	Rorb	protein_coding
ENSMUSG00000036216	0.238453	0.011915	4.32286	2.13032e-05	1.52839e-05	up	Leap2	protein_coding
ENSMUSG00000036244	0.0298067	0.19064	-2.67714	0.00174458	0.000936546	down	Tbc1d21	protein_coding
ENSMUSG00000036251	0.119227	0.011915	3.32286	0.00600355	0.00287811	up	Trpm8	protein_coding
ENSMUSG00000036330	0.462003	0.14298	1.69209	0.000258537	0.000160223	up	Slc18a1	protein_coding
ENSMUSG00000036353	2.83163	0.857878	1.72279	5.16367e-20	9.48401e-20	up	P2ry12	protein_coding
ENSMUSG00000036377	30.4922	61.6242	-1.01506	3.1986e-178	4.9749e-177	down	C530008M17Rik	protein_coding
ENSMUSG00000036463	0.00745166	0.0714898	-3.2621	0.0347904	0.0138863	down	4930544G11Rik	protein_coding
ENSMUSG00000036480	0.0149033	0.0953198	-2.67714	0.0268523	0.0110243	down	Prss56	protein_coding
ENSMUSG00000036492	0.253357	0.583834	-1.20439	0.00146653	0.000799124	down	Rnf39	protein_coding
ENSMUSG00000036510	0.0745167	0.440854	-2.56467	3.31284e-06	2.61613e-06	down	Cdh8	protein_coding
ENSMUSG00000036551	0.0596133	0.14298	-1.2621	0.102401	0.0363527	down	Akap14	protein_coding
ENSMUSG00000036560	0.58123	1.40597	-1.27438	2.46111e-07	2.18233e-07	down	Lgi4	protein_coding
ENSMUSG00000036570	38.391	79.9971	-1.05918	2.8846e-247	6.2534e-246	down	Fxyd1	protein_coding
ENSMUSG00000036598	0.0745167	0.16681	-1.16257	0.0982636	0.035135	down	Ccdc113	protein_coding
ENSMUSG00000036733	0.00745166	0.0714898	-3.2621	0.0347904	0.0138863	down	Rbm42	protein_coding
ENSMUSG00000036770	0.0745167	4.43932e-05	3.64479	0.0242385	0.0100675	up	4933433C11Rik	protein_coding
ENSMUSG00000036832	0.0596133	0.011915	2.32286	0.106285	0.0375132	up	Lpar3	protein_coding
ENSMUSG00000036853	0.00745166	0.0953198	-3.67714	0.0105648	0.00481404	down	Mcoln3	protein_coding
ENSMUSG00000036931	0.4471	0.011915	5.22975	1.76947e-09	1.85599e-09	up	Nfkbid	protein_coding
ENSMUSG00000036948	0.00745166	0.0595749	-2.99907	0.0637216	0.0238759	down	BC037034	protein_coding
ENSMUSG00000036961	0.0596133	0.19064	-1.67714	0.0196857	0.0083964	down	Wnt8b	protein_coding
ENSMUSG00000036964	0.4471	0.0595749	2.90782	5.63533e-07	4.82846e-07	up	Trim17	protein_coding
ENSMUSG00000037014	0.62594	0.285959	1.13021	0.00174169	0.000936252	up	Sstr4	protein_coding
ENSMUSG00000037095	8.85258	3.09789	1.51481	2.48439e-49	9.60689e-49	up	Lrg1	protein_coding
ENSMUSG00000037106	0.0149033	0.440854	-4.88659	3.11382e-09	3.21502e-09	down	Fer1l6	protein_coding
ENSMUSG00000037167	0.104323	4.43932e-05	4.13021	0.00547761	0.00265567	up	Spaca5	protein_coding
ENSMUSG00000037171	0.0745167	4.43932e-05	3.64479	0.0242385	0.0100675	up	Nodal	protein_coding
ENSMUSG00000037185	1.10285	0.107235	3.36239	4.53581e-17	7.34989e-17	up	Krt80	protein_coding
ENSMUSG00000037225	3.47248	1.39405	1.31668	8.925e-17	1.42687e-16	up	Fgf2	protein_coding
ENSMUSG00000037259	1.83311	5.99323	-1.70904	4.38092e-40	1.4161e-39	down	Dzank1	protein_coding
ENSMUSG00000037263	0.13413	0.476599	-1.82914	8.95339e-05	5.92678e-05	down	1700055N04Rik	protein_coding
ENSMUSG00000037336	0.84949	0.262129	1.69632	6.93944e-07	5.89814e-07	up	Mfsd2b	protein_coding
ENSMUSG00000037379	1.90763	0.702983	1.44022	4.08361e-11	4.77675e-11	up	Spon2	protein_coding
ENSMUSG00000037411	61.5806	5.19493	3.5673	0	0	up	Serpine1	protein_coding
ENSMUSG00000037428	0.506713	0.011915	5.41032	1.33329e-10	1.50929e-10	up	Vgf	protein_coding
ENSMUSG00000037477	0.0149033	0.262129	-4.13657	1.05945e-05	7.88998e-06	down	Tbx10	protein_coding
ENSMUSG00000037577	0.40239	0.11915	1.75582	0.000466389	0.000277312	up	Ephx3	protein_coding
ENSMUSG00000037578	0.208647	0.0238299	3.13021	0.000399789	0.000239436	up	Pkd2l1	protein_coding
ENSMUSG00000037683	0.104323	0.476599	-2.19171	1.04335e-05	7.78492e-06	down	Armc3	protein_coding
ENSMUSG00000037708	0.00745166	0.0595749	-2.99907	0.0637216	0.0238759	down	BC061194	protein_coding
ENSMUSG00000037731	6.34882	2.99066	1.08603	4.65472e-22	9.25461e-22	up	Themis2	protein_coding
ENSMUSG00000037738	0.17884	0.512344	-1.51844	0.000373433	0.000224585	down	Nek5	protein_coding
ENSMUSG00000037747	0.298067	0.131065	1.18536	0.0247996	0.0102823	up	Phyhipl	protein_coding
ENSMUSG00000037797	0.00745166	0.285959	-5.2621	1.46992e-06	1.20503e-06	down	Adh4	protein_coding
ENSMUSG00000037855	2.51866	0.881708	1.51429	3.45512e-15	5.10649e-15	up	Zfp365	protein_coding
ENSMUSG00000037872	0.193743	4.43932e-05	5.0233	8.02932e-05	5.3485e-05	up	Darc	protein_coding
ENSMUSG00000037910	0.953813	0.226384	2.07493	1.69875e-09	1.78482e-09	up	1700018B24Rik	protein_coding
ENSMUSG00000037913	0.53652	0.238299	1.17086	0.00286396	0.00147351	up	Tmem156	protein_coding
ENSMUSG00000037944	0.655747	0.214469	1.61237	2.60568e-05	1.84958e-05	up	Ccr7	protein_coding
ENSMUSG00000037994	0.417293	0.11915	1.80829	0.000276007	0.000170372	up	Slc9b2	protein_coding
ENSMUSG00000038026	0.0149033	0.16681	-3.4845	0.000920055	0.000520281	down	Kcnj9	protein_coding
ENSMUSG00000038064	0.26826	0.011915	4.49278	5.36744e-06	4.13455e-06	up	Cldn22	protein_coding
ENSMUSG00000038067	0.163937	4.43932e-05	4.78229	0.000317293	0.000193572	up	Csf3	protein_coding
ENSMUSG00000038092	0.0745167	4.43932e-05	3.64479	0.0242385	0.0100675	up	Hsd3b5	protein_coding
ENSMUSG00000038094	0.0596133	0.16681	-1.4845	0.0458677	0.0178447	down	Atp13a4	protein_coding
ENSMUSG00000038135	0.22355	1.17958	-2.39961	2.40976e-13	3.21763e-13	down	Crygn	protein_coding
ENSMUSG00000038201	0.13413	0.333619	-1.31457	0.0100199	0.00461435	down	Kcna7	protein_coding
ENSMUSG00000038242	1.28169	3.00257	-1.22816	2.36268e-13	3.15703e-13	down	Aox4	protein_coding
ENSMUSG00000038292	0.62594	1.2749	-1.02629	3.60585e-05	2.51658e-05	down	Ccdc155	protein_coding
ENSMUSG00000038331	1.98214	0.583834	1.76343	6.70049e-15	9.76928e-15	up	Satb2	protein_coding
ENSMUSG00000038357	0.08942	0.405109	-2.17964	5.12084e-05	3.49485e-05	down	Camp	protein_coding
ENSMUSG00000038402	0.22355	4.43932e-05	5.22975	2.08924e-05	1.50179e-05	up	Foxf2	protein_coding
ENSMUSG00000038403	0.35768	0.11915	1.58589	0.00214791	0.00113559	up	Hfe2	protein_coding
ENSMUSG00000038415	0.566327	1.32256	-1.22363	1.24495e-06	1.02856e-06	down	Foxq1	protein_coding
ENSMUSG00000038508	0.253357	0.893623	-1.8185	9.15951e-08	8.43224e-08	down	Gdf15	protein_coding
ENSMUSG00000038522	0.0745167	0.202554	-1.44268	0.0312617	0.0126782	down	AI317395	protein_coding
ENSMUSG00000038560	0.00745166	0.11915	-3.99907	0.00328061	0.00166394	down	Sp6	protein_coding
ENSMUSG00000038576	4.50081	9.56772	-1.08799	1.68141e-32	4.54534e-32	down	Susd4	protein_coding
ENSMUSG00000038591	0.119227	4.43932e-05	4.32286	0.00264925	0.00137184	up	Colec10	protein_coding
ENSMUSG00000038607	0.208647	0.0238299	3.13021	0.000399789	0.000239436	up	Gng10	protein_coding
ENSMUSG00000038670	0.17884	0.726813	-2.02292	2.29923e-07	2.04362e-07	down	Mybpc2	protein_coding
ENSMUSG00000038704	0.104323	0.262129	-1.32922	0.0213238	0.00903061	down	Aspdh	protein_coding
ENSMUSG00000038738	0.417293	0.905538	-1.11771	0.000189649	0.00011986	down	Shank1	protein_coding
ENSMUSG00000038745	0.208647	0.464684	-1.15519	0.00604229	0.0028947	down	Nlrp6	protein_coding
ENSMUSG00000038751	0.00745166	0.11915	-3.99907	0.00328061	0.00166394	down	Ptk6	protein_coding
ENSMUSG00000038756	0.00745166	0.333619	-5.4845	1.8285e-07	1.64134e-07	down	Ttll6	protein_coding
ENSMUSG00000038801	0.08942	4.43932e-05	3.90782	0.0114515	0.0051294	up	Scgb1c1	protein_coding
ENSMUSG00000038917	0.22355	0.476599	-1.09218	0.00786868	0.00369619	down	3930402G23Rik	protein_coding
ENSMUSG00000038973	0.08942	0.309789	-1.79262	0.00184044	0.000983646	down	Cldnd2	protein_coding
ENSMUSG00000038980	0.00745166	0.14298	-4.2621	0.00103932	0.000581228	down	Rbbp8nl	protein_coding
ENSMUSG00000039037	0.53652	0.262129	1.03335	0.00703385	0.00332911	up	St6galnac5	protein_coding
ENSMUSG00000039084	0.298067	0.643408	-1.1101	0.0017549	0.000941459	down	Chad	protein_coding
ENSMUSG00000039092	0.163937	0.0714898	1.19733	0.0933664	0.0335502	up	Sptlc3	protein_coding
ENSMUSG00000039095	0.0596133	0.238299	-1.99907	0.00328787	0.00166626	down	En2	protein_coding
ENSMUSG00000039097	0.0149033	0.309789	-4.37758	1.17331e-06	9.72088e-07	down	Rln1	protein_coding
ENSMUSG00000039109	37.005	16.5737	1.15882	3.2147e-133	3.5048e-132	up	F13a1	protein_coding
ENSMUSG00000039126	37.9439	17.8605	1.08709	2.1837e-123	2.1548e-122	up	Prune2	protein_coding
ENSMUSG00000039131	0.909103	0.393194	1.2092	6.82694e-05	4.59335e-05	up	Gipc2	protein_coding
ENSMUSG00000039154	0.0149033	0.417024	-4.80642	9.03807e-09	9.0457e-09	down	Shd	protein_coding
ENSMUSG00000039198	0.0745167	4.43932e-05	3.64479	0.0242385	0.0100675	up	Ptchd3	protein_coding
ENSMUSG00000039202	818.908	318.07	1.36436	0	0	up	Abhd2	protein_coding
ENSMUSG00000039209	0.17884	0.500429	-1.4845	0.000543741	0.000320488	down	Rpl39l	protein_coding
ENSMUSG00000039224	0.0149033	0.0834048	-2.4845	0.0469316	0.0182082	down	D1Pas1	protein_coding
ENSMUSG00000039264	0.49181	0.226384	1.11933	0.00588984	0.00283448	up	Gimap3	protein_coding
ENSMUSG00000039269	0.119227	0.011915	3.32286	0.00600355	0.00287811	up	2300002M23Rik	protein_coding
ENSMUSG00000039278	0.08942	0.202554	-1.17964	0.0653032	0.0244164	down	Pcsk1n	protein_coding
ENSMUSG00000039313	0.26826	0.0834048	1.68543	0.00549773	0.00266358	up	AF529169	protein_coding
ENSMUSG00000039315	0.08942	4.43932e-05	3.90782	0.0114515	0.0051294	up	Clnk	protein_coding
ENSMUSG00000039321	0.0596133	0.452769	-2.92507	4.42549e-07	3.82747e-07	down	Uts2r	protein_coding
ENSMUSG00000039364	10.6708	22.3763	-1.06831	1.51047e-71	8.3886e-71	down	Sectm1b	protein_coding
ENSMUSG00000039372	0.208647	0.0953198	1.13021	0.0706493	0.0262138	up	2016-03-04	protein_coding
ENSMUSG00000039376	0.372583	0.178725	1.05983	0.0218465	0.00923383	up	Synpo2l	protein_coding
ENSMUSG00000039457	12.7871	4.50386	1.50545	7.99264e-70	4.31921e-69	up	Ppl	protein_coding
ENSMUSG00000039481	0.13413	1.40597	-3.38986	1.82825e-21	3.55811e-21	down	Nrtn	protein_coding
ENSMUSG00000039508	0.0149033	0.0595749	-1.99907	0.141635	0.0483666	down	Fam26d	protein_coding
ENSMUSG00000039518	0.58123	0.274044	1.0847	0.00351606	0.00177358	up	Cdsn	protein_coding
ENSMUSG00000039546	0.238453	4.43932e-05	5.32286	1.07586e-05	7.98083e-06	up	Ajap1	protein_coding
ENSMUSG00000039661	0.0298067	0.131065	-2.13657	0.0229031	0.00963115	down	Dusp26	protein_coding
ENSMUSG00000039691	0.00745166	0.131065	-4.13657	0.00184212	0.000983646	down	Tspan10	protein_coding
ENSMUSG00000039699	0.700457	0.309789	1.17701	0.000622803	0.000362868	up	Batf2	protein_coding
ENSMUSG00000039706	16.3788	32.9211	-1.00718	6.23047e-95	4.69563e-94	down	Ldb2	protein_coding
ENSMUSG00000039720	0.0149033	0.14298	-3.2621	0.00283478	0.0014593	down	Got1l1	protein_coding
ENSMUSG00000039851	0.98362	0.238299	2.04533	1.34941e-09	1.43035e-09	up	4932438H23Rik	protein_coding
ENSMUSG00000039860	0.00745166	0.131065	-4.13657	0.00184212	0.000983646	down	Srrm3	protein_coding
ENSMUSG00000039878	0.08942	0.214469	-1.2621	0.0454566	0.0177056	down	Slc39a5	protein_coding
ENSMUSG00000039963	0.372583	0.0953198	1.96672	0.000276525	0.000170579	up	Ccdc40	protein_coding
ENSMUSG00000040016	4.38158	1.64427	1.41401	5.7991e-23	1.18694e-22	up	Ptger3	protein_coding
ENSMUSG00000040026	174.354	11.0213	3.98365	0	0	up	Saa3	protein_coding
ENSMUSG00000040125	0.0298067	0.14298	-2.2621	0.0138287	0.00608545	down	Gpr26	protein_coding
ENSMUSG00000040205	0.0745167	0.19064	-1.35521	0.0462918	0.0179923	down	Cuzd1	protein_coding
ENSMUSG00000040258	0.0149033	0.178725	-3.58403	0.000524619	0.000309835	down	Nxph4	protein_coding
ENSMUSG00000040276	1.7735	3.70556	-1.06309	4.17908e-13	5.49905e-13	down	Pacsin1	protein_coding
ENSMUSG00000040289	5.60365	2.5498	1.13598	5.11733e-21	9.80631e-21	up	Hey1	protein_coding
ENSMUSG00000040364	0.193743	0.0476599	2.0233	0.00755507	0.00355751	up	Sec1	protein_coding
ENSMUSG00000040399	0.208647	0.0357449	2.54525	0.00144385	0.000787378	up	C630050I24Rik	protein_coding
ENSMUSG00000040405	0.49181	0.0476599	3.36725	2.0047e-08	1.95482e-08	up	Havcr1	protein_coding
ENSMUSG00000040420	0.17884	4.43932e-05	4.90782	0.000159025	0.000101764	up	Cdh18	protein_coding
ENSMUSG00000040428	6.85553	17.4554	-1.34834	1.91229e-80	1.1786e-79	down	Plekha4	protein_coding
ENSMUSG00000040456	0.119227	4.43932e-05	4.32286	0.00264925	0.00137184	up	1700054O13Rik	protein_coding
ENSMUSG00000040467	0.462003	0.0476599	3.27706	7.5913e-08	7.04166e-08	up	4921522P10Rik	protein_coding
ENSMUSG00000040471	0.08942	0.405109	-2.17964	5.12084e-05	3.49485e-05	down	Ggt6	protein_coding
ENSMUSG00000040514	0.298067	0.0476599	2.64479	0.000100686	6.61047e-05	up	4921511H03Rik	protein_coding
ENSMUSG00000040522	7.86896	3.6579	1.10516	1.1183e-27	2.6217e-27	up	Tlr8	protein_coding
ENSMUSG00000040525	0.00745166	0.0834048	-3.4845	0.0191151	0.00817973	down	Cblc	protein_coding
ENSMUSG00000040536	1.02833	2.59746	-1.3368	3.36779e-13	4.45448e-13	down	Necab1	protein_coding
ENSMUSG00000040543	0.834587	1.69193	-1.01953	2.2062e-06	1.77416e-06	down	Pitpnm3	protein_coding
ENSMUSG00000040554	0.283163	0.0476599	2.57079	0.000189999	0.000120017	up	Aipl1	protein_coding
ENSMUSG00000040592	0.879297	0.357449	1.29861	3.45298e-05	2.41409e-05	up	Cd79b	protein_coding
ENSMUSG00000040600	0.17884	0.0476599	1.90782	0.0135504	0.00597517	up	Eps8l3	protein_coding
ENSMUSG00000040632	0.0149033	0.131065	-3.13657	0.00497768	0.00244561	down	Nrl	protein_coding
ENSMUSG00000040657	0.00745166	0.0714898	-3.2621	0.0347904	0.0138863	down	1700063H04Rik	protein_coding
ENSMUSG00000040666	8.88239	23.401	-1.39755	4.201e-113	3.8044e-112	down	Sh3bgr	protein_coding
ENSMUSG00000040706	0.208647	0.607663	-1.54221	8.8717e-05	5.87547e-05	down	Agmat	protein_coding
ENSMUSG00000040726	0.149033	0.0476599	1.64479	0.0419795	0.016477	up	Hesx1	protein_coding
ENSMUSG00000040734	2.05666	1.01277	1.02199	1.70195e-07	1.53141e-07	up	Ppp1r13l	protein_coding
ENSMUSG00000040747	32.3253	12.2248	1.40286	2.3263e-156	3.0166e-155	up	Cd53	protein_coding
ENSMUSG00000040751	3.77054	1.68001	1.1663	3.2562e-15	4.8163e-15	up	Lat2	protein_coding
ENSMUSG00000040752	0.566327	1.97789	-1.80425	2.66543e-15	3.96232e-15	down	Myh6	protein_coding
ENSMUSG00000040759	0.193743	4.43932e-05	5.0233	8.02932e-05	5.3485e-05	up	Cmtm5	protein_coding
ENSMUSG00000040775	0.17884	0.0595749	1.58589	0.0299996	0.0122075	up	Gm9772	protein_coding
ENSMUSG00000040809	13.8899	2.19235	2.66348	1.8509e-156	2.4056e-155	up	Chi3l3	protein_coding
ENSMUSG00000040838	0.193743	0.0595749	1.70137	0.0175409	0.00757365	up	Gm11639	protein_coding
ENSMUSG00000040901	0.08942	4.43932e-05	3.90782	0.0114515	0.0051294	up	Kcnk18	protein_coding
ENSMUSG00000040913	9.47852	19.8623	-1.0673	1.27454e-63	6.33294e-63	down	Fbxw4	protein_coding
ENSMUSG00000040978	0.104323	4.43932e-05	4.13021	0.00547761	0.00265567	up	Gm11992	protein_coding
ENSMUSG00000040987	0.745167	1.59661	-1.09937	1.00707e-06	8.40557e-07	down	Mill2	protein_coding
ENSMUSG00000041046	3.94938	1.9064	1.05078	1.23048e-13	1.67041e-13	up	Ramp3	protein_coding
ENSMUSG00000041052	0.238453	0.0238299	3.32286	0.000102046	6.68956e-05	up	Slc7a13	protein_coding
ENSMUSG00000041062	0.0745167	4.43932e-05	3.64479	0.0242385	0.0100675	up	Mslnl	protein_coding
ENSMUSG00000041126	50.9396	127.502	-1.32366	0	0	down	H2afv	protein_coding
ENSMUSG00000041287	0.149033	0.0595749	1.32286	0.0837177	0.0304222	up	Sox15	protein_coding
ENSMUSG00000041309	0.31297	0.0595749	2.39325	0.00016547	0.000105624	up	Nkx6-2	protein_coding
ENSMUSG00000041324	245.696	523.02	-1.08999	0	0	down	Inhba	protein_coding
ENSMUSG00000041347	0.00745166	0.178725	-4.58403	0.000191669	0.000121013	down	Bdkrb1	protein_coding
ENSMUSG00000041358	0.327873	0.011915	4.78229	3.53861e-07	3.09139e-07	up	Nutm1	protein_coding
ENSMUSG00000041372	0.58123	1.5132	-1.38042	1.24297e-08	1.23172e-08	down	B4galnt3	protein_coding
ENSMUSG00000041377	1.57975	0.750643	1.0735	1.83099e-06	1.48756e-06	up	Ninj2	protein_coding
ENSMUSG00000041460	0.0298067	0.11915	-1.99907	0.0376624	0.0149297	down	Cacna2d4	protein_coding
ENSMUSG00000041538	0.163937	0.619578	-1.91815	3.98628e-06	3.12248e-06	down	H2-Ob	protein_coding
ENSMUSG00000041565	0.432197	0.14298	1.59588	0.00070168	0.000404035	up	L3mbtl4	protein_coding
ENSMUSG00000041605	0.298067	4.43932e-05	5.64479	8.00227e-07	6.75648e-07	up	5730559C18Rik	protein_coding
ENSMUSG00000041737	0.08942	0.297874	-1.73603	0.00281648	0.0014532	down	Tmem45b	protein_coding
ENSMUSG00000041748	0.35768	0.738728	-1.04637	0.00139709	0.000765224	down	Ackr4	protein_coding
ENSMUSG00000041754	0.327873	4.43932e-05	5.78229	2.2495e-07	2.00228e-07	up	Trem3	protein_coding
ENSMUSG00000041827	2.72731	1.31065	1.0572	5.96511e-10	6.48578e-10	up	Oasl1	protein_coding
ENSMUSG00000041831	1.75859	0.619578	1.50506	5.78173e-11	6.69338e-11	up	Sytl3	protein_coding
ENSMUSG00000041886	0.00745166	0.202554	-4.7646	6.33708e-05	4.27965e-05	down	Macc1	protein_coding
ENSMUSG00000041984	0.0745167	4.43932e-05	3.64479	0.0242385	0.0100675	up	Rptn	protein_coding
ENSMUSG00000042064	0.26826	4.43932e-05	5.49278	2.90296e-06	2.30738e-06	up	Myo3b	protein_coding
ENSMUSG00000042189	0.08942	4.43932e-05	3.90782	0.0114515	0.0051294	up	Tekt3	protein_coding
ENSMUSG00000042256	0.342777	0.011915	4.84642	1.80677e-07	1.62286e-07	up	Ptchd4	protein_coding
ENSMUSG00000042262	0.119227	4.43932e-05	4.32286	0.00264925	0.00137184	up	Ccr8	protein_coding
ENSMUSG00000042265	4.84358	4.43932e-05	9.66716	1.37183e-64	6.92665e-64	up	Trem1	protein_coding
ENSMUSG00000042306	0.104323	0.011915	3.13021	0.0123036	0.00546876	up	S100a14	protein_coding
ENSMUSG00000042340	1.08794	2.38299	-1.13117	9.75176e-10	1.04631e-09	down	Ctf1	protein_coding
ENSMUSG00000042357	0.327873	4.43932e-05	5.78229	2.2495e-07	2.00228e-07	up	Gjb5	protein_coding
ENSMUSG00000042367	0.67065	0.154895	2.11427	3.18245e-07	2.79023e-07	up	Gjb3	protein_coding
ENSMUSG00000042379	3.80035	1.02469	1.89095	1.12185e-29	2.8095e-29	up	Esm1	protein_coding
ENSMUSG00000042385	0.08942	0.19064	-1.09218	0.0927925	0.0333978	down	Gzmk	protein_coding
ENSMUSG00000042388	0.0298067	0.0953198	-1.67714	0.099112	0.0353528	down	Dlgap3	protein_coding
ENSMUSG00000042425	0.17884	0.381279	-1.09218	0.0174504	0.00754095	down	Frmpd3	protein_coding
ENSMUSG00000042451	0.0745167	4.43932e-05	3.64479	0.0242385	0.0100675	up	Mybph	protein_coding
ENSMUSG00000042529	0.08942	0.011915	2.90782	0.0252504	0.0104423	up	Kcnj12	protein_coding
ENSMUSG00000042554	0.08942	0.011915	2.90782	0.0252504	0.0104423	up	Zp3r	protein_coding
ENSMUSG00000042606	25.8722	64.8055	-1.32472	1.9033e-285	4.8355e-284	down	Hirip3	protein_coding
ENSMUSG00000042638	0.08942	0.011915	2.90782	0.0252504	0.0104423	up	Gucy2c	protein_coding
ENSMUSG00000042655	0.4471	0.941283	-1.07403	0.00022921	0.000143202	down	Fam159b	protein_coding
ENSMUSG00000042662	0.08942	0.011915	2.90782	0.0252504	0.0104423	up	Dusp15	protein_coding
ENSMUSG00000042671	0.119227	0.0357449	1.7379	0.0585939	0.022205	up	Rgs8	protein_coding
ENSMUSG00000042788	0.04471	0.16681	-1.89953	0.017429	0.00753458	down	Fam166b	protein_coding
ENSMUSG00000042797	0.298067	1.01277	-1.7646	2.53406e-08	2.45523e-08	down	Aqp11	protein_coding
ENSMUSG00000042801	0.00745166	0.0714898	-3.2621	0.0347904	0.0138863	down	Olfr769	protein_coding
ENSMUSG00000042828	0.208647	4.43932e-05	5.13021	4.08235e-05	2.82248e-05	up	Trim72	protein_coding
ENSMUSG00000042873	0.0745167	0.202554	-1.44268	0.0312617	0.0126782	down	Lhfpl4	protein_coding
ENSMUSG00000042943	0.00745166	0.262129	-5.13657	4.23981e-06	3.30631e-06	down	4922501L14Rik	protein_coding
ENSMUSG00000042985	9.3742	35.3279	-1.91404	5.4344e-265	1.2714e-263	down	Upk3b	protein_coding
ENSMUSG00000042988	0.238453	0.643408	-1.43203	0.000134964	8.72728e-05	down	Notum	protein_coding
ENSMUSG00000043003	0.774973	0.0238299	5.0233	3.09421e-15	4.58153e-15	up	Rasef	protein_coding
ENSMUSG00000043059	9.50833	21.2086	-1.15739	4.99565e-77	2.99032e-76	down	Zfp513	protein_coding
ENSMUSG00000043060	0.193743	4.43932e-05	5.0233	8.02932e-05	5.3485e-05	up	Fscb	protein_coding
ENSMUSG00000043073	0.13413	4.43932e-05	4.49278	0.00129423	0.000711728	up	Usp17le	protein_coding
ENSMUSG00000043085	0.253357	0.702983	-1.47232	4.62614e-05	3.17382e-05	down	Tmem82	protein_coding
ENSMUSG00000043088	0.104323	0.0357449	1.54525	0.10387	0.0367741	up	Il17re	protein_coding
ENSMUSG00000043102	0.0149033	0.405109	-4.7646	1.54307e-08	1.51812e-08	down	Qrfp	protein_coding
ENSMUSG00000043126	0.0298067	0.154895	-2.37758	0.00829928	0.00388093	down	D830039M14Rik	protein_coding
ENSMUSG00000043155	0.968717	0.417024	1.21594	3.64626e-05	2.54226e-05	up	Hpdl	protein_coding
ENSMUSG00000043165	0.253357	0.0714898	1.82536	0.00434307	0.00215798	up	Lor	protein_coding
ENSMUSG00000043192	0.342777	0.154895	1.14598	0.0191321	0.00818575	up	Gm1840	protein_coding
ENSMUSG00000043219	0.163937	0.548089	-1.74127	4.89843e-05	3.35121e-05	down	Hoxa6	protein_coding
ENSMUSG00000043282	0.685553	0.321704	1.09153	0.00144295	0.000787378	up	Gm5531	protein_coding
ENSMUSG00000043284	44.7845	97.107	-1.11658	0	0	down	Tmem11	protein_coding
ENSMUSG00000043286	0.208647	0.0834048	1.32286	0.0407185	0.0160438	up	Pnpla1	protein_coding
ENSMUSG00000043340	1.3264	0.262129	2.33916	2.00456e-14	2.84147e-14	up	6530409C15Rik	protein_coding
ENSMUSG00000043346	0.0298067	0.11915	-1.99907	0.0376624	0.0149297	down	Gm6741	protein_coding
ENSMUSG00000043398	0.104323	0.440854	-2.07924	4.11257e-05	2.84232e-05	down	Gpr135	protein_coding
ENSMUSG00000043410	0.119227	0.297874	-1.321	0.0145878	0.00638798	down	Hfm1	protein_coding
ENSMUSG00000043430	0.0745167	0.214469	-1.52514	0.0209103	0.00886954	down	Psapl1	protein_coding
ENSMUSG00000043441	0.372583	0.929368	-1.31869	1.6443e-05	1.19651e-05	down	Gpr149	protein_coding
ENSMUSG00000043448	0.521617	1.2749	-1.28932	7.08641e-07	6.01486e-07	down	Gjc2	protein_coding
ENSMUSG00000043460	0.0745167	0.214469	-1.52514	0.0209103	0.00886954	down	Elfn2	protein_coding
ENSMUSG00000043461	0.13413	4.43932e-05	4.49278	0.00129423	0.000711728	up	Sptssb	protein_coding
ENSMUSG00000043485	0.00745166	0.0714898	-3.2621	0.0347904	0.0138863	down	Krt34	protein_coding
ENSMUSG00000043621	0.58123	1.41788	-1.28656	1.78016e-07	1.59999e-07	down	Ubxn10	protein_coding
ENSMUSG00000043681	0.0298067	0.131065	-2.13657	0.0229031	0.00963115	down	Fam25c	protein_coding
ENSMUSG00000043782	0.13413	0.524259	-1.96665	1.6078e-05	1.17087e-05	down	Ccdc64b	protein_coding
ENSMUSG00000043789	0.0298067	0.226384	-2.92507	0.000356078	0.000215	down	Vwce	protein_coding
ENSMUSG00000043807	0.149033	0.0476599	1.64479	0.0419795	0.016477	up	Ly6g5b	protein_coding
ENSMUSG00000043811	0.476907	0.0476599	3.32286	3.90324e-08	3.71767e-08	up	Rtn4r	protein_coding
ENSMUSG00000043850	0.00745166	0.154895	-4.37758	0.000589056	0.000344988	down	Clrn1	protein_coding
ENSMUSG00000043857	0.08942	4.43932e-05	3.90782	0.0114515	0.0051294	up	Mgat5b	protein_coding
ENSMUSG00000043873	0.08942	4.43932e-05	3.90782	0.0114515	0.0051294	up	Chi3l7	protein_coding
ENSMUSG00000043924	0.0149033	0.214469	-3.84707	9.78096e-05	6.44043e-05	down	Ncmap	protein_coding
ENSMUSG00000043925	0.00745166	0.0714898	-3.2621	0.0347904	0.0138863	down	Olfr544	protein_coding
ENSMUSG00000043931	0.0745167	0.154895	-1.05565	0.140556	0.0481445	down	Gimap7	protein_coding
ENSMUSG00000043932	0.149033	0.011915	3.64479	0.00143913	0.00078549	up	Klri2	protein_coding
ENSMUSG00000043939	0.819683	0.0953198	3.10422	2.74715e-12	3.44836e-12	up	A530064D06Rik	protein_coding
ENSMUSG00000043999	0.8942	0.357449	1.32286	2.27112e-05	1.62546e-05	up	Gpr75	protein_coding
ENSMUSG00000044005	0.521617	1.1915	-1.19171	6.58517e-06	5.02206e-06	down	Gls2	protein_coding
ENSMUSG00000044006	0.4471	0.11915	1.90782	9.47023e-05	6.25122e-05	up	Cilp2	protein_coding
ENSMUSG00000044014	0.08942	4.43932e-05	3.90782	0.0114515	0.0051294	up	Npy5r	protein_coding
ENSMUSG00000044017	0.119227	0.536174	-2.16899	3.39808e-06	2.6793e-06	down	Gpr133	protein_coding
ENSMUSG00000044021	0.08942	0.214469	-1.2621	0.0454566	0.0177056	down	Muc19	protein_coding
ENSMUSG00000044083	0.119227	0.321704	-1.43203	0.00695103	0.00329356	down	Efcab8	protein_coding
ENSMUSG00000044086	0.0298067	0.14298	-2.2621	0.0138287	0.00608545	down	Lmod3	protein_coding
ENSMUSG00000044092	1.28169	0.417024	1.61984	3.65626e-09	3.76125e-09	up	C130050O18Rik	protein_coding
ENSMUSG00000044103	3.36815	0.357449	3.23615	2.98952e-47	1.10941e-46	up	Il1f9	protein_coding
ENSMUSG00000044117	0.04471	0.297874	-2.73603	7.53551e-05	5.0429e-05	down	2900011O08Rik	protein_coding
ENSMUSG00000044139	0.0298067	0.226384	-2.92507	0.000356078	0.000215	down	Prss53	protein_coding
ENSMUSG00000044176	0.0298067	0.226384	-2.92507	0.000356078	0.000215	down	Spink10	protein_coding
ENSMUSG00000044199	0.342777	0.11915	1.52449	0.00351229	0.001772	up	S1pr4	protein_coding
ENSMUSG00000044206	0.13413	0.0476599	1.49278	0.0722098	0.0267316	up	Vsig4	protein_coding
ENSMUSG00000044216	0.104323	0.0357449	1.54525	0.10387	0.0367741	up	Kcnj4	protein_coding
ENSMUSG00000044217	4.42629	2.04937	1.11091	2.18554e-16	3.42963e-16	up	Aqp5	protein_coding
ENSMUSG00000044244	0.834587	0.214469	1.96029	5.61468e-08	5.2841e-08	up	Il20rb	protein_coding
ENSMUSG00000044258	79.9564	38.8071	1.04289	5.2148e-241	1.0885e-239	up	Ctla2a	protein_coding
ENSMUSG00000044276	0.253357	0.0238299	3.41032	5.14689e-05	3.50879e-05	up	4933427E11Rik	protein_coding
ENSMUSG00000044322	0.00745166	0.0953198	-3.67714	0.0105648	0.00481404	down	Dsc1	protein_coding
ENSMUSG00000044330	0.0596133	0.011915	2.32286	0.106285	0.0375132	up	Gm9790	protein_coding
ENSMUSG00000044361	0.253357	0.595749	-1.23353	0.0010577	0.000590859	down	BC024139	protein_coding
ENSMUSG00000044364	0.298067	0.0953198	1.64479	0.00402598	0.00201325	up	Tmem74b	protein_coding
ENSMUSG00000044378	0.372583	0.011915	4.96672	4.75168e-08	4.49225e-08	up	Slc15a5	protein_coding
ENSMUSG00000044407	0.372583	1.22724	-1.71978	1.7088e-09	1.7947e-09	down	Qk	protein_coding
ENSMUSG00000044485	0.0596133	0.16681	-1.4845	0.0458677	0.0178447	down	Klk1b11	protein_coding
ENSMUSG00000044499	0.53652	0.178725	1.58589	0.000170787	0.00010882	up	Hs3st5	protein_coding
ENSMUSG00000044550	3.84506	7.8758	-1.03442	4.88218e-25	1.06704e-24	down	Tceal3	protein_coding
ENSMUSG00000044594	0.00745166	0.0595749	-2.99907	0.0637216	0.0238759	down	Serpinb3a	protein_coding
ENSMUSG00000044626	1.65427	0.0714898	4.53231	1.0419e-29	2.61043e-29	up	Liph	protein_coding
ENSMUSG00000044678	0.84949	0.238299	1.83382	1.61428e-07	1.4558e-07	up	Ly6k	protein_coding
ENSMUSG00000044694	0.476907	0.16681	1.5155	0.000607992	0.000354893	up	2010007H06Rik	protein_coding
ENSMUSG00000044719	0.119227	0.0476599	1.32286	0.121882	0.0424474	up	E230025N22Rik	protein_coding
ENSMUSG00000044744	0.730263	0.238299	1.61564	8.81148e-06	6.62482e-06	up	1700001G17Rik	protein_coding
ENSMUSG00000044835	0.0596133	0.381279	-2.67714	9.5412e-06	7.14952e-06	down	Ankrd45	protein_coding
ENSMUSG00000044854	0.342777	0.857878	-1.3235	3.30962e-05	2.31848e-05	down	1700056E22Rik	protein_coding
ENSMUSG00000044863	0.0298067	0.11915	-1.99907	0.0376624	0.0149297	down	Defb36	protein_coding
ENSMUSG00000044903	0.327873	4.43932e-05	5.78229	2.2495e-07	2.00228e-07	up	Psg22	protein_coding
ENSMUSG00000044916	0.298067	0.0595749	2.32286	0.000304408	0.000186795	up	1700029I15Rik	protein_coding
ENSMUSG00000044976	2.26531	0.357449	2.6639	5.15721e-27	1.18771e-26	up	Wdr72	protein_coding
ENSMUSG00000045034	0.00745166	0.0953198	-3.67714	0.0105648	0.00481404	down	Ankrd34b	protein_coding
ENSMUSG00000045075	0.283163	4.43932e-05	5.57079	1.52026e-06	1.24484e-06	up	Gm9796	protein_coding
ENSMUSG00000045087	0.238453	0.0953198	1.32286	0.0286931	0.0117184	up	S1pr5	protein_coding
ENSMUSG00000045201	0.372583	0.107235	1.79679	0.000622882	0.000362868	up	Lrrc3b	protein_coding
ENSMUSG00000045211	4.933	13.6665	-1.4701	5.56916e-72	3.11448e-71	down	Nudt18	protein_coding
ENSMUSG00000045232	0.08942	0.321704	-1.84707	0.00119582	0.00066307	down	Rln3	protein_coding
ENSMUSG00000045348	3.17441	6.93451	-1.12731	2.47791e-25	5.45601e-25	down	Nyap1	protein_coding
ENSMUSG00000045350	0.04471	0.19064	-2.09218	0.00677825	0.00322035	down	Fam186a	protein_coding
ENSMUSG00000045362	1.99705	0.607663	1.71652	1.67545e-14	2.38823e-14	up	Tnfrsf26	protein_coding
ENSMUSG00000045394	14.2327	5.92174	1.26511	6.41218e-60	2.97543e-59	up	Epcam	protein_coding
ENSMUSG00000045404	2.33982	1.07235	1.12563	1.60058e-09	1.68609e-09	up	Kcnk13	protein_coding
ENSMUSG00000045441	2.65279	1.2749	1.05713	1.02265e-09	1.09432e-09	up	Gprin3	protein_coding
ENSMUSG00000045502	2.17589	4.43932e-05	8.51268	2.04908e-34	5.78724e-34	up	Niacr1	protein_coding
ENSMUSG00000045506	0.327873	0.011915	4.78229	3.53861e-07	3.09139e-07	up	A930002H24Rik	protein_coding
ENSMUSG00000045509	0.0745167	4.43932e-05	3.64479	0.0242385	0.0100675	up	Gpr150	protein_coding
ENSMUSG00000045521	0.104323	4.43932e-05	4.13021	0.00547761	0.00265567	up	Tssk2	protein_coding
ENSMUSG00000045545	0.58123	0.0595749	3.28633	1.56113e-09	1.64608e-09	up	Krt14	protein_coding
ENSMUSG00000045551	2.60808	0.631493	2.04615	5.4706e-23	1.12143e-22	up	Fpr1	protein_coding
ENSMUSG00000045589	0.432197	0.107235	2.01092	7.06942e-05	4.74966e-05	up	Frrs1l	protein_coding
ENSMUSG00000045620	0.0298067	0.154895	-2.37758	0.00829928	0.00388093	down	Odf3l1	protein_coding
ENSMUSG00000045631	0.00745166	0.19064	-4.67714	0.000109998	7.17987e-05	down	Tmprss12	protein_coding
ENSMUSG00000045655	0.00745166	0.14298	-4.2621	0.00103932	0.000581228	down	Fam216b	protein_coding
ENSMUSG00000045680	17.5859	47.1952	-1.42422	1.5596e-232	3.1274e-231	down	Tcf21	protein_coding
ENSMUSG00000045731	1.20717	0.19064	2.66271	4.00005e-15	5.89327e-15	up	Pnoc	protein_coding
ENSMUSG00000045777	0.432197	0.14298	1.59588	0.00070168	0.000404035	up	Ifitm10	protein_coding
ENSMUSG00000045794	0.0596133	0.214469	-1.84707	0.00816074	0.00382219	down	4930526D03Rik	protein_coding
ENSMUSG00000045868	0.00745166	0.274044	-5.2007	2.49269e-06	1.99349e-06	down	Gvin1	protein_coding
ENSMUSG00000045877	0.208647	0.774473	-1.89215	3.22904e-07	2.82931e-07	down	4933415A04Rik	protein_coding
ENSMUSG00000045903	0.0298067	0.19064	-2.67714	0.00174458	0.000936546	down	Npas4	protein_coding
ENSMUSG00000045928	0.00745166	0.0714898	-3.2621	0.0347904	0.0138863	down	4933440M02Rik	protein_coding
ENSMUSG00000045942	0.17884	0.0476599	1.90782	0.0135504	0.00597517	up	BC049762	protein_coding
ENSMUSG00000045994	0.253357	0.11915	1.08839	0.0533275	0.0204173	up	B3gat1	protein_coding
ENSMUSG00000046031	0.551423	1.14384	-1.05265	6.45624e-05	4.35175e-05	down	Fam26f	protein_coding
ENSMUSG00000046070	0.0149033	0.131065	-3.13657	0.00497768	0.00244561	down	Igfals	protein_coding
ENSMUSG00000046082	0.0596133	0.214469	-1.84707	0.00816074	0.00382219	down	Tmem174	protein_coding
ENSMUSG00000046093	0.208647	0.452769	-1.11771	0.00830974	0.00388485	down	Hpcal4	protein_coding
ENSMUSG00000046095	0.08942	4.43932e-05	3.90782	0.0114515	0.0051294	up	Krt32	protein_coding
ENSMUSG00000046168	0.685553	0.274044	1.32286	0.000207761	0.000130411	up	Kcnrg	protein_coding
ENSMUSG00000046192	0.238453	0.011915	4.32286	2.13032e-05	1.52839e-05	up	Iqub	protein_coding
ENSMUSG00000046196	0.0596133	0.202554	-1.7646	0.0127245	0.00564023	down	Ttc39d	protein_coding
ENSMUSG00000046215	0.104323	0.309789	-1.57023	0.00457379	0.0022648	down	Rprml	protein_coding
ENSMUSG00000046223	19.5383	4.56343	2.09811	5.3022e-166	7.5752e-165	up	Plaur	protein_coding
ENSMUSG00000046245	2.77202	1.29873	1.09383	1.38694e-10	1.5675e-10	up	Pilra	protein_coding
ENSMUSG00000046275	0.283163	1.0366	-1.87216	4.37953e-09	4.47252e-09	down	Tusc5	protein_coding
ENSMUSG00000046352	0.71536	0.226384	1.65989	7.2971e-06	5.53517e-06	up	Gjb2	protein_coding
ENSMUSG00000046480	0.342777	0.774473	-1.17595	0.000324226	0.000197466	down	Scn4b	protein_coding
ENSMUSG00000046490	0.04471	0.369364	-3.04637	3.29905e-06	2.60598e-06	down	Rnf222	protein_coding
ENSMUSG00000046523	2.26531	1.00086	1.17847	7.3165e-10	7.91069e-10	up	Kctd4	protein_coding
ENSMUSG00000046607	0.17884	4.43932e-05	4.90782	0.000159025	0.000101764	up	Hrk	protein_coding
ENSMUSG00000046613	0.08942	0.297874	-1.73603	0.00281648	0.0014532	down	Vwa5b2	protein_coding
ENSMUSG00000046623	0.819683	0.238299	1.78229	4.49877e-07	3.88786e-07	up	Gjb4	protein_coding
ENSMUSG00000046636	0.00745166	0.250214	-5.06946	7.23388e-06	5.49092e-06	down	Gm7729	protein_coding
ENSMUSG00000046637	0.104323	0.238299	-1.19171	0.043858	0.0171389	down	Ttc34	protein_coding
ENSMUSG00000046687	0.417293	0.16681	1.32286	0.00380338	0.00190942	up	Gm5424	protein_coding
ENSMUSG00000046711	32.0124	7.36345	2.12017	3.0907e-274	7.5123e-273	up	Hmga1	protein_coding
ENSMUSG00000046733	0.49181	0.0714898	2.78229	2.87594e-07	2.53615e-07	up	Gprc5a	protein_coding
ENSMUSG00000046750	0.13413	0.011915	3.49278	0.00293562	0.00150761	up	BC089491	protein_coding
ENSMUSG00000046844	1.54995	0.345534	2.16532	3.03521e-15	4.49773e-15	up	Vat1l	protein_coding
ENSMUSG00000046908	0.834587	0.0238299	5.13021	2.2956e-16	3.60034e-16	up	Ltb4r1	protein_coding
ENSMUSG00000046991	0.08942	0.250214	-1.4845	0.0144717	0.00634407	down	Wdr27	protein_coding
ENSMUSG00000047026	0.04471	0.14298	-1.67714	0.0434023	0.0169761	down	Acsm4	protein_coding
ENSMUSG00000047048	0.00745166	0.0714898	-3.2621	0.0347904	0.0138863	down	Olfr432	protein_coding
ENSMUSG00000047085	0.0596133	0.011915	2.32286	0.106285	0.0375132	up	Lrrc4b	protein_coding
ENSMUSG00000047108	0.432197	0.0595749	2.85891	1.07362e-06	8.93976e-07	up	Dnajb7	protein_coding
ENSMUSG00000047129	0.08942	0.0238299	1.90782	0.0808417	0.029555	up	1700113H08Rik	protein_coding
ENSMUSG00000047171	0.104323	4.43932e-05	4.13021	0.00547761	0.00265567	up	Helt	protein_coding
ENSMUSG00000047220	0.13413	0.643408	-2.2621	1.76982e-07	1.59095e-07	down	Ccdc36	protein_coding
ENSMUSG00000047227	2.80183	5.67153	-1.01737	5.0859e-18	8.65071e-18	down	Gm527	protein_coding
ENSMUSG00000047228	0.238453	0.786388	-1.72153	1.39991e-06	1.15082e-06	down	BC048546	protein_coding
ENSMUSG00000047250	23.0704	8.00686	1.52673	5.3527e-127	5.4843e-126	up	Ptgs1	protein_coding
ENSMUSG00000047257	0.22355	0.0953198	1.22975	0.0453764	0.0176806	up	Prss45	protein_coding
ENSMUSG00000047281	3.17441	0.857878	1.88764	5.26562e-25	1.14861e-24	up	Sfn	protein_coding
ENSMUSG00000047298	0.04471	0.309789	-2.79262	4.49593e-05	3.08939e-05	down	Kcnv2	protein_coding
ENSMUSG00000047330	2.92105	1.00086	1.54525	7.56652e-18	1.27388e-17	up	Kcne4	protein_coding
ENSMUSG00000047363	0.566327	1.29873	-1.1974	2.32514e-06	1.86448e-06	down	Cstad	protein_coding
ENSMUSG00000047370	0.08942	0.738728	-3.04637	4.77196e-11	5.55072e-11	down	Gm7367	protein_coding
ENSMUSG00000047423	29.0466	74.826	-1.36517	0	0	down	AI837181	protein_coding
ENSMUSG00000047428	0.08942	0.262129	-1.55161	0.00971565	0.0044824	down	Dlk2	protein_coding
ENSMUSG00000047462	0.35768	0.131065	1.44839	0.00409857	0.00204809	up	A530099J19Rik	protein_coding
ENSMUSG00000047490	0.04471	0.285959	-2.67714	0.000125989	8.16948e-05	down	4932411E22Rik	protein_coding
ENSMUSG00000047515	0.0149033	0.0595749	-1.99907	0.141635	0.0483666	down	BC049715	protein_coding
ENSMUSG00000047619	0.238453	0.11915	1.00093	0.0800743	0.0293336	up	Ddi1	protein_coding
ENSMUSG00000047641	0.0745167	4.43932e-05	3.64479	0.0242385	0.0100675	up	Krt83	protein_coding
ENSMUSG00000047658	0.22355	0.500429	-1.16257	0.00418787	0.00208881	down	Gal3st3	protein_coding
ENSMUSG00000047733	0.0745167	4.43932e-05	3.64479	0.0242385	0.0100675	up	BC048609	protein_coding
ENSMUSG00000047773	0.119227	0.738728	-2.63134	1.02545e-09	1.09711e-09	down	Ankfn1	protein_coding
ENSMUSG00000047798	4.63494	0.691068	2.74565	3.6264e-55	1.54252e-54	up	Cd300lf	protein_coding
ENSMUSG00000047884	0.31297	4.43932e-05	5.71518	4.23283e-07	3.66763e-07	up	Klk9	protein_coding
ENSMUSG00000047898	0.253357	0.011915	4.41032	1.0676e-05	7.94259e-06	up	Ccr4	protein_coding
ENSMUSG00000047904	0.283163	0.583834	-1.04392	0.00458071	0.00226783	down	Sstr2	protein_coding
ENSMUSG00000047907	25.2015	51.0676	-1.0189	5.969e-149	7.4476e-148	down	Tshz2	protein_coding
ENSMUSG00000047959	0.655747	0.16681	1.97494	1.31524e-06	1.08408e-06	up	Kcna3	protein_coding
ENSMUSG00000047976	0.417293	0.845963	-1.01953	0.000816532	0.000465481	down	Kcna1	protein_coding
ENSMUSG00000047990	0.0298067	0.11915	-1.99907	0.0376624	0.0149297	down	C2cd4a	protein_coding
ENSMUSG00000047992	0.17884	0.0834048	1.10047	0.101422	0.0360484	up	Fam69c	protein_coding
ENSMUSG00000048096	13.9048	40.07	-1.52694	4.0549e-219	7.6658e-218	down	Lmod1	protein_coding
ENSMUSG00000048138	0.00745166	0.369364	-5.63134	3.93697e-08	3.74725e-08	down	Dmrt2	protein_coding
ENSMUSG00000048142	0.611037	1.34639	-1.13977	3.77741e-06	2.96798e-06	down	Nat8l	protein_coding
ENSMUSG00000048153	0.00745166	0.0953198	-3.67714	0.0105648	0.00481404	down	Olfr49	protein_coding
ENSMUSG00000048191	0.342777	0.810218	-1.24104	0.000124453	8.07829e-05	down	Muc6	protein_coding
ENSMUSG00000048251	0.26826	0.702983	-1.38986	9.58213e-05	6.32062e-05	down	Bcl11b	protein_coding
ENSMUSG00000048337	0.253357	4.43932e-05	5.41032	5.57292e-06	4.28109e-06	up	Npy4r	protein_coding
ENSMUSG00000048349	0.879297	2.25193	-1.35674	7.14313e-12	8.72455e-12	down	Pou4f1	protein_coding
ENSMUSG00000048387	1.71388	3.83662	-1.16257	2.20732e-15	3.28915e-15	down	Osr1	protein_coding
ENSMUSG00000048399	0.13413	4.43932e-05	4.49278	0.00129423	0.000711728	up	Tprg	protein_coding
ENSMUSG00000048480	0.00745166	0.214469	-4.84707	3.66434e-05	2.55074e-05	down	Cxcr1	protein_coding
ENSMUSG00000048482	4.23255	2.03746	1.05475	1.37838e-14	1.9743e-14	up	Bdnf	protein_coding
ENSMUSG00000048483	0.04471	0.11915	-1.41411	0.103704	0.0367502	down	Zdhhc22	protein_coding
ENSMUSG00000048484	0.04471	0.464684	-3.37758	4.71885e-08	4.46422e-08	down	Gm7461	protein_coding
ENSMUSG00000048502	0.163937	0.512344	-1.64397	0.000163612	0.000104521	down	Duxbl1	protein_coding
ENSMUSG00000048521	1.49033	0.714898	1.05983	4.517e-06	3.50785e-06	up	Cxcr6	protein_coding
ENSMUSG00000048617	0.00745166	0.0714898	-3.2621	0.0347904	0.0138863	down	Rtbdn	protein_coding
ENSMUSG00000048636	18.6143	9.30559	1.00024	6.95121e-54	2.9018e-53	up	A730049H05Rik	protein_coding
ENSMUSG00000048747	0.22355	0.0953198	1.22975	0.0453764	0.0176806	up	E130114P18Rik	protein_coding
ENSMUSG00000048752	0.00745166	0.0714898	-3.2621	0.0347904	0.0138863	down	Prss50	protein_coding
ENSMUSG00000048763	0.40239	0.905538	-1.17018	0.000107831	7.04989e-05	down	Hoxb3	protein_coding
ENSMUSG00000048776	0.62594	0.297874	1.07132	0.00271436	0.00140297	up	Pthlh	protein_coding
ENSMUSG00000048834	1.10285	0.297874	1.88846	1.13408e-09	1.20827e-09	up	Vstm2a	protein_coding
ENSMUSG00000048875	0.0596133	0.011915	2.32286	0.106285	0.0375132	up	Hdhd1a	protein_coding
ENSMUSG00000048905	0.238453	4.43932e-05	5.32286	1.07586e-05	7.98083e-06	up	4930539E08Rik	protein_coding
ENSMUSG00000048967	0.31297	0.857878	-1.45475	8.19281e-06	6.1812e-06	down	Yjefn3	protein_coding
ENSMUSG00000049028	0.0298067	0.214469	-2.84707	0.000606292	0.000354085	down	Olfr873	protein_coding
ENSMUSG00000049057	0.0149033	0.0714898	-2.2621	0.0817409	0.0297655	down	Olfr1257	protein_coding
ENSMUSG00000049107	0.551423	0.238299	1.21038	0.00191031	0.00101696	up	Ntf3	protein_coding
ENSMUSG00000049122	1.65427	0.345534	2.25929	5.90992e-17	9.54073e-17	up	Frmd3	protein_coding
ENSMUSG00000049124	10.4472	3.76513	1.47235	1.40371e-55	6.02557e-55	up	Gm8186	protein_coding
ENSMUSG00000049152	0.0596133	0.548089	-3.2007	6.79777e-09	6.8536e-09	down	Ugt3a2	protein_coding
ENSMUSG00000049176	0.149033	0.369364	-1.30941	0.00690562	0.00327338	down	Frmpd4	protein_coding
ENSMUSG00000049303	12.0419	5.02812	1.25997	1.16001e-50	4.60293e-50	up	Syt12	protein_coding
ENSMUSG00000049349	0.119227	0.285959	-1.2621	0.0208955	0.00886954	down	Gm5105	protein_coding
ENSMUSG00000049353	0.00745166	0.333619	-5.4845	1.8285e-07	1.64134e-07	down	Rd3	protein_coding
ENSMUSG00000049357	0.119227	0.452769	-1.92507	7.74576e-05	5.17558e-05	down	4933408B17Rik	protein_coding
ENSMUSG00000049362	0.00745166	0.16681	-4.4845	0.000335313	0.000203446	down	Olfr173	protein_coding
ENSMUSG00000049382	73.8758	22.3048	1.72775	0	0	up	Krt8	protein_coding
ENSMUSG00000049420	13.3236	5.63578	1.24129	1.29871e-54	5.47853e-54	up	Tmem200a	protein_coding
ENSMUSG00000049427	0.00745166	0.16681	-4.4845	0.000335313	0.000203446	down	Gm9837	protein_coding
ENSMUSG00000049515	0.104323	0.297874	-1.51364	0.00679434	0.00322636	down	Espnl	protein_coding
ENSMUSG00000049537	0.104323	4.43932e-05	4.13021	0.00547761	0.00265567	up	Tecrl	protein_coding
ENSMUSG00000049571	0.67065	0.321704	1.05983	0.00209504	0.00111014	up	9330101J02Rik	protein_coding
ENSMUSG00000049612	2.6975	1.34639	1.00253	3.75647e-09	3.86152e-09	up	Omg	protein_coding
ENSMUSG00000049653	0.596133	0.0357449	4.05983	3.93583e-11	4.60965e-11	up	Spatc1	protein_coding
ENSMUSG00000049670	4.39648	10.9499	-1.31649	2.29854e-49	8.89436e-49	down	Morn4	protein_coding
ENSMUSG00000049719	0.163937	0.0238299	2.78229	0.00305038	0.00155998	up	Prss46	protein_coding
ENSMUSG00000049740	0.0149033	0.0953198	-2.67714	0.0268523	0.0110243	down	5330417H12Rik	protein_coding
ENSMUSG00000049741	0.08942	4.43932e-05	3.90782	0.0114515	0.0051294	up	Rxfp4	protein_coding
ENSMUSG00000049823	9.62755	22.0784	-1.1974	1.85625e-84	1.21049e-83	down	Zbtb12	protein_coding
ENSMUSG00000049848	0.104323	4.43932e-05	4.13021	0.00547761	0.00265567	up	Ceacam19	protein_coding
ENSMUSG00000049916	0.372583	1.2749	-1.77475	3.48924e-10	3.84744e-10	down	2610318N02Rik	protein_coding
ENSMUSG00000049928	0.238453	0.0476599	2.32286	0.00123686	0.000684537	up	Glp2r	protein_coding
ENSMUSG00000049971	0.13413	4.43932e-05	4.49278	0.00129423	0.000711728	up	Glt1d1	protein_coding
ENSMUSG00000049988	4.14313	1.28682	1.68691	9.49679e-28	2.23198e-27	up	Lrrc25	protein_coding
ENSMUSG00000050075	1.40091	0.488514	1.5199	3.91177e-09	4.01307e-09	up	Gpr171	protein_coding
ENSMUSG00000050087	0.0596133	0.19064	-1.67714	0.0196857	0.0083964	down	Cby3	protein_coding
ENSMUSG00000050102	0.119227	4.43932e-05	4.32286	0.00264925	0.00137184	up	Vmn1r235	protein_coding
ENSMUSG00000050114	0.08942	4.43932e-05	3.90782	0.0114515	0.0051294	up	Prdx6b	protein_coding
ENSMUSG00000050121	0.462003	0.202554	1.18959	0.00507361	0.00248969	up	Opalin	protein_coding
ENSMUSG00000050122	0.13413	0.0476599	1.49278	0.0722098	0.0267316	up	Vwa3b	protein_coding
ENSMUSG00000050138	0.0745167	4.43932e-05	3.64479	0.0242385	0.0100675	up	Kcnk12	protein_coding
ENSMUSG00000050141	0.00745166	0.0714898	-3.2621	0.0347904	0.0138863	down	BC049635	protein_coding
ENSMUSG00000050157	0.17884	1.13192	-2.66203	2.84609e-14	4.00001e-14	down	Gm867	protein_coding
ENSMUSG00000050164	0.119227	4.43932e-05	4.32286	0.00264925	0.00137184	up	Mchr1	protein_coding
ENSMUSG00000050201	0.00745166	0.0714898	-3.2621	0.0347904	0.0138863	down	Otop2	protein_coding
ENSMUSG00000050266	0.08942	4.43932e-05	3.90782	0.0114515	0.0051294	up	Olfr690	protein_coding
ENSMUSG00000050296	0.0596133	0.274044	-2.2007	0.000805182	0.0004593	down	Abca12	protein_coding
ENSMUSG00000050321	0.00745166	0.297874	-5.321	8.69336e-07	7.31031e-07	down	Neto1	protein_coding
ENSMUSG00000050325	0.00745166	0.0714898	-3.2621	0.0347904	0.0138863	down	1700034J04Rik	protein_coding
ENSMUSG00000050359	0.685553	0.0714898	3.26146	6.32228e-11	7.30861e-11	up	Sprr1a	protein_coding
ENSMUSG00000050370	3.23402	1.23916	1.38397	7.42707e-17	1.19214e-16	up	Ch25h	protein_coding
ENSMUSG00000050445	0.193743	0.0714898	1.43834	0.0355878	0.0141684	up	Cyp8b1	protein_coding
ENSMUSG00000050463	0.08942	0.0238299	1.90782	0.0808417	0.029555	up	Krt78	protein_coding
ENSMUSG00000050473	0.0745167	4.43932e-05	3.64479	0.0242385	0.0100675	up	Slc35d3	protein_coding
ENSMUSG00000050505	0.104323	0.285959	-1.45475	0.0100232	0.00461517	down	Pcdh20	protein_coding
ENSMUSG00000050533	0.924007	0.357449	1.37017	9.68755e-06	7.25241e-06	up	Gm9845	protein_coding
ENSMUSG00000050534	0.0149033	0.0714898	-2.2621	0.0817409	0.0297655	down	Htr5b	protein_coding
ENSMUSG00000050587	1.20717	0.428939	1.49278	6.91439e-08	6.44356e-08	up	Lrrc4c	protein_coding
ENSMUSG00000050600	0.193743	0.0595749	1.70137	0.0175409	0.00757365	up	Zfp831	protein_coding
ENSMUSG00000050635	0.253357	4.43932e-05	5.41032	5.57292e-06	4.28109e-06	up	Sprr2f	protein_coding
ENSMUSG00000050640	1.98214	5.67153	-1.51668	2.78472e-32	7.49184e-32	down	Tmem150c	protein_coding
ENSMUSG00000050671	0.596133	1.7515	-1.55488	2.16601e-11	2.5766e-11	down	Ism2	protein_coding
ENSMUSG00000050677	0.93891	2.89534	-1.62467	6.37721e-19	1.12281e-18	down	Ccdc96	protein_coding
ENSMUSG00000050711	0.700457	0.107235	2.70752	1.56963e-09	1.65441e-09	up	Scg2	protein_coding
ENSMUSG00000050762	0.0149033	0.11915	-2.99907	0.00873833	0.00406423	down	Prss27	protein_coding
ENSMUSG00000050818	0.00745166	0.393194	-5.72153	1.43152e-08	1.41109e-08	down	Olfr330	protein_coding
ENSMUSG00000050830	0.17884	0.464684	-1.37758	0.00163129	0.000880783	down	Vwc2	protein_coding
ENSMUSG00000050860	0.298067	0.14298	1.05983	0.0402723	0.015888	up	Phospho1	protein_coding
ENSMUSG00000050921	1.43072	0.297874	2.26397	6.65128e-15	9.70006e-15	up	P2ry10	protein_coding
ENSMUSG00000050959	0.00745166	0.0714898	-3.2621	0.0347904	0.0138863	down	Olfr1392	protein_coding
ENSMUSG00000050994	0.08942	0.011915	2.90782	0.0252504	0.0104423	up	Adgb	protein_coding
ENSMUSG00000051036	0.00745166	0.16681	-4.4845	0.000335313	0.000203446	down	Ttc24	protein_coding
ENSMUSG00000051038	0.08942	4.43932e-05	3.90782	0.0114515	0.0051294	up	Rhox11	protein_coding
ENSMUSG00000051048	0.864393	0.202554	2.09338	8.04795e-09	8.07923e-09	up	P4ha3	protein_coding
ENSMUSG00000051054	0.0745167	0.214469	-1.52514	0.0209103	0.00886954	down	1700014D04Rik	protein_coding
ENSMUSG00000051056	0.00745166	0.107235	-3.84707	0.0058717	0.00282721	down	Gja10	protein_coding
ENSMUSG00000051062	0.13413	0.786388	-2.55161	5.88864e-10	6.4051e-10	down	Fbll1	protein_coding
ENSMUSG00000051067	0.298067	0.0476599	2.64479	0.000100686	6.61047e-05	up	Lingo3	protein_coding
ENSMUSG00000051076	0.104323	0.309789	-1.57023	0.00457379	0.0022648	down	Vtcn1	protein_coding
ENSMUSG00000051107	0.193743	0.560004	-1.53129	0.000181743	0.000115135	down	Gm15440	protein_coding
ENSMUSG00000051136	0.00745166	0.0953198	-3.67714	0.0105648	0.00481404	down	Ghsr	protein_coding
ENSMUSG00000051146	0.655747	0.226384	1.53436	4.98226e-05	3.40649e-05	up	Camk2n2	protein_coding
ENSMUSG00000051176	0.238453	4.43932e-05	5.32286	1.07586e-05	7.98083e-06	up	Zfp42	protein_coding
ENSMUSG00000051257	0.283163	4.43932e-05	5.57079	1.52026e-06	1.24484e-06	up	Trap1a	protein_coding
ENSMUSG00000051262	1.37111	3.20513	-1.22504	4.20619e-14	5.85439e-14	down	Cml3	protein_coding
ENSMUSG00000051354	0.0298067	0.214469	-2.84707	0.000606292	0.000354085	down	Samd3	protein_coding
ENSMUSG00000051367	0.00745166	0.11915	-3.99907	0.00328061	0.00166394	down	Six1	protein_coding
ENSMUSG00000051397	0.119227	4.43932e-05	4.32286	0.00264925	0.00137184	up	Tacstd2	protein_coding
ENSMUSG00000051439	37.8247	7.006	2.43266	0	0	up	Cd14	protein_coding
ENSMUSG00000051503	0.238453	0.0953198	1.32286	0.0286931	0.0117184	up	Gm6583	protein_coding
ENSMUSG00000051596	0.00745166	0.214469	-4.84707	3.66434e-05	2.55074e-05	down	Otop1	protein_coding
ENSMUSG00000051611	0.08942	4.43932e-05	3.90782	0.0114515	0.0051294	up	Olfr112	protein_coding
ENSMUSG00000051616	0.0149033	0.0595749	-1.99907	0.141635	0.0483666	down	C230029F24Rik	protein_coding
ENSMUSG00000051648	0.0149033	0.0714898	-2.2621	0.0817409	0.0297655	down	Kctd19	protein_coding
ENSMUSG00000051682	0.49181	0.214469	1.19733	0.00365835	0.00184139	up	Treml4	protein_coding
ENSMUSG00000051716	0.17884	0.0238299	2.90782	0.00155418	0.000843731	up	Apon	protein_coding
ENSMUSG00000051726	0.22355	0.786388	-1.81464	5.59849e-07	4.79835e-07	down	Kcnf1	protein_coding
ENSMUSG00000051748	0.298067	4.43932e-05	5.64479	8.00227e-07	6.75648e-07	up	1100001G20Rik	protein_coding
ENSMUSG00000051827	0.00745166	0.14298	-4.2621	0.00103932	0.000581228	down	Rhox2a	protein_coding
ENSMUSG00000051839	0.208647	4.43932e-05	5.13021	4.08235e-05	2.82248e-05	up	Gypa	protein_coding
ENSMUSG00000051879	0.00745166	0.0953198	-3.67714	0.0105648	0.00481404	down	Krt71	protein_coding
ENSMUSG00000051951	0.372583	0.011915	4.96672	4.75168e-08	4.49225e-08	up	Xkr4	protein_coding
ENSMUSG00000051956	0.0745167	4.43932e-05	3.64479	0.0242385	0.0100675	up	Rnf133	protein_coding
ENSMUSG00000051969	0.0298067	0.381279	-3.67714	3.16165e-07	2.77285e-07	down	Tlr11	protein_coding
ENSMUSG00000051985	0.0298067	0.202554	-2.7646	0.00102988	0.000577903	down	Igfn1	protein_coding
ENSMUSG00000052075	0.0149033	0.178725	-3.58403	0.000524619	0.000309835	down	1700029F12Rik	protein_coding
ENSMUSG00000052135	3.96429	8.94814	-1.17453	2.80053e-34	7.88578e-34	down	Foxo6	protein_coding
ENSMUSG00000052142	0.476907	1.08426	-1.18494	1.87176e-05	1.35448e-05	down	Rasal3	protein_coding
ENSMUSG00000052143	0.17884	0.0595749	1.58589	0.0299996	0.0122075	up	Gm9869	protein_coding
ENSMUSG00000052221	0.08942	0.19064	-1.09218	0.0927925	0.0333978	down	Ppp1r36	protein_coding
ENSMUSG00000052270	4.12822	0.702983	2.55396	9.48374e-46	3.43098e-45	up	Fpr2	protein_coding
ENSMUSG00000052273	0.35768	0.0595749	2.58589	2.5767e-05	1.8311e-05	up	Dnah3	protein_coding
ENSMUSG00000052301	0.119227	0.476599	-1.99907	3.22424e-05	2.26296e-05	down	Doc2a	protein_coding
ENSMUSG00000052303	0.193743	0.0714898	1.43834	0.0355878	0.0141684	up	Mrgpra6	protein_coding
ENSMUSG00000052305	154.16	38.6045	1.99759	0	0	up	Hbb-bs	protein_coding
ENSMUSG00000052372	0.0596133	0.214469	-1.84707	0.00816074	0.00382219	down	Il1rapl1	protein_coding
ENSMUSG00000052374	0.0596133	0.285959	-2.2621	0.0004989	0.00029559	down	Actn2	protein_coding
ENSMUSG00000052384	5.84211	2.76427	1.07959	3.03721e-20	5.64674e-20	up	Nrros	protein_coding
ENSMUSG00000052387	0.283163	0.11915	1.24886	0.0226283	0.00953341	up	Trpm3	protein_coding
ENSMUSG00000052389	0.0745167	4.43932e-05	3.64479	0.0242385	0.0100675	up	Gm9875	protein_coding
ENSMUSG00000052396	0.13413	0.333619	-1.31457	0.0100199	0.00461435	down	Mogat2	protein_coding
ENSMUSG00000052435	0.00745166	0.381279	-5.67714	2.37122e-08	2.30023e-08	down	Cebpe	protein_coding
ENSMUSG00000052508	0.00745166	0.11915	-3.99907	0.00328061	0.00166394	down	Olfr536	protein_coding
ENSMUSG00000052525	0.58123	0.262129	1.14883	0.00223568	0.00117955	up	Spdya	protein_coding
ENSMUSG00000052581	0.00745166	0.0714898	-3.2621	0.0347904	0.0138863	down	Lrrtm4	protein_coding
ENSMUSG00000052613	1.49033	3.19321	-1.09937	4.65018e-12	5.75354e-12	down	Pcdh15	protein_coding
ENSMUSG00000052642	0.119227	4.43932e-05	4.32286	0.00264925	0.00137184	up	4930504O13Rik	protein_coding
ENSMUSG00000052730	0.13413	0.011915	3.49278	0.00293562	0.00150761	up	Gm5111	protein_coding
ENSMUSG00000052736	0.0298067	0.107235	-1.84707	0.0614086	0.0231685	down	Klrc2	protein_coding
ENSMUSG00000052749	1.07304	0.178725	2.58589	3.13597e-13	4.15471e-13	up	Trim30b	protein_coding
ENSMUSG00000052763	26.3342	52.9978	-1.009	4.541e-152	5.7816e-151	down	Zfp212	protein_coding
ENSMUSG00000052850	0.0298067	0.131065	-2.13657	0.0229031	0.00963115	down	Tas2r137	protein_coding
ENSMUSG00000052861	1.83311	0.869793	1.07555	2.63843e-07	2.33587e-07	up	Dnah6	protein_coding
ENSMUSG00000053030	0.0149033	0.16681	-3.4845	0.000920055	0.000520281	down	Spink2	protein_coding
ENSMUSG00000053093	0.13413	0.274044	-1.03078	0.0545661	0.0208432	down	Myh7	protein_coding
ENSMUSG00000053113	46.3643	17.0861	1.44019	2.6399e-232	5.2749e-231	up	Socs3	protein_coding
ENSMUSG00000053175	7.1387	2.56172	1.47855	9.10433e-39	2.85418e-38	up	Bcl3	protein_coding
ENSMUSG00000053199	28.212	12.1533	1.21496	7.6262e-110	6.6696e-109	up	Arhgap20	protein_coding
ENSMUSG00000053338	0.521617	0.0834048	2.64479	2.68129e-07	2.37195e-07	up	Tarm1	protein_coding
ENSMUSG00000053367	0.119227	0.333619	-1.4845	0.0047483	0.00234563	down	Gm6792	protein_coding
ENSMUSG00000053368	0.0745167	0.309789	-2.05565	0.000643145	0.000372546	down	Rxfp2	protein_coding
ENSMUSG00000053442	0.119227	0.0476599	1.32286	0.121882	0.0424474	up	4930597O21Rik	protein_coding
ENSMUSG00000053467	0.0149033	0.0953198	-2.67714	0.0268523	0.0110243	down	A530088E08Rik	protein_coding
ENSMUSG00000053475	11.8631	1.72767	2.77957	5.243e-140	6.1329e-139	up	Tnfaip6	protein_coding
ENSMUSG00000053519	1.83311	3.68173	-1.00609	4.96095e-12	6.1205e-12	down	Kcnip1	protein_coding
ENSMUSG00000053550	0.00745166	0.131065	-4.13657	0.00184212	0.000983646	down	Shisa7	protein_coding
ENSMUSG00000053603	0.193743	0.440854	-1.18615	0.0063115	0.00301621	down	4930442H23Rik	protein_coding
ENSMUSG00000053675	0.0745167	0.19064	-1.35521	0.0462918	0.0179923	down	Tgm5	protein_coding
ENSMUSG00000053687	3.77054	1.58469	1.25057	8.25119e-17	1.3214e-16	up	Dpep2	protein_coding
ENSMUSG00000053714	0.104323	0.0357449	1.54525	0.10387	0.0367741	up	4732471J01Rik	protein_coding
ENSMUSG00000053749	0.58123	1.31065	-1.1731	3.04385e-06	2.41424e-06	down	Gm9920	protein_coding
ENSMUSG00000053765	0.283163	0.762558	-1.42921	3.33178e-05	2.33314e-05	down	Oas1f	protein_coding
ENSMUSG00000053783	0.0298067	0.309789	-3.37758	8.22007e-06	6.19594e-06	down	1700016K19Rik	protein_coding
ENSMUSG00000053821	0.0745167	0.262129	-1.81464	0.00385986	0.00193622	down	Gm9922	protein_coding
ENSMUSG00000053852	0.0745167	0.19064	-1.35521	0.0462918	0.0179923	down	Gpr112	protein_coding
ENSMUSG00000053856	0.22355	0.0953198	1.22975	0.0453764	0.0176806	up	Dnajc5g	protein_coding
ENSMUSG00000053909	0.00745166	0.11915	-3.99907	0.00328061	0.00166394	down	Rhox10	protein_coding
ENSMUSG00000053963	0.789877	3.00257	-1.9265	2.37322e-24	5.06078e-24	down	6330403A02Rik	protein_coding
ENSMUSG00000053977	0.0298067	0.226384	-2.92507	0.000356078	0.000215	down	Cd8a	protein_coding
ENSMUSG00000053980	0.640843	0.297874	1.10527	0.00186063	0.000992488	up	Gm9930	protein_coding
ENSMUSG00000054005	0.238453	0.11915	1.00093	0.0800743	0.0293336	up	Mill1	protein_coding
ENSMUSG00000054013	0.253357	0.0953198	1.41032	0.0178876	0.00770909	up	Tmem179	protein_coding
ENSMUSG00000054034	0.67065	2.99066	-2.15683	8.09212e-28	1.90744e-27	down	Tceal5	protein_coding
ENSMUSG00000054044	0.462003	0.0834048	2.4697	3.15544e-06	2.49816e-06	up	Gm9933	protein_coding
ENSMUSG00000054065	0.193743	0.0595749	1.70137	0.0175409	0.00757365	up	Pkp3	protein_coding
ENSMUSG00000054083	0.119227	0.393194	-1.72153	0.00064535	0.000373592	down	Capn12	protein_coding
ENSMUSG00000054116	0.00745166	0.16681	-4.4845	0.000335313	0.000203446	down	E130116L18Rik	protein_coding
ENSMUSG00000054128	0.00745166	0.0953198	-3.67714	0.0105648	0.00481404	down	H2-T3	protein_coding
ENSMUSG00000054136	0.193743	0.583834	-1.59141	8.46532e-05	5.62159e-05	down	Adm2	protein_coding
ENSMUSG00000054161	0.0149033	0.214469	-3.84707	9.78096e-05	6.44043e-05	down	Fam83e	protein_coding
ENSMUSG00000054169	0.774973	0.297874	1.37944	4.65194e-05	3.19005e-05	up	Ceacam10	protein_coding
ENSMUSG00000054191	0.387487	0.822133	-1.08523	0.000515629	0.000305006	down	Klf1	protein_coding
ENSMUSG00000054206	0.119227	0.0476599	1.32286	0.121882	0.0424474	up	Gzmm	protein_coding
ENSMUSG00000054237	5.14165	10.4137	-1.01818	8.86992e-32	2.3603e-31	down	Fra10ac1	protein_coding
ENSMUSG00000054258	0.0149033	0.0714898	-2.2621	0.0817409	0.0297655	down	Gm5082	protein_coding
ENSMUSG00000054266	0.00745166	0.0714898	-3.2621	0.0347904	0.0138863	down	Serpinb9d	protein_coding
ENSMUSG00000054293	1.53504	0.643408	1.25447	1.00163e-07	9.18782e-08	up	A630033H20Rik	protein_coding
ENSMUSG00000054342	1.17736	0.274044	2.10308	1.46937e-11	1.76435e-11	up	Kcnn4	protein_coding
ENSMUSG00000054409	0.327873	0.11915	1.46036	0.00568801	0.00274937	up	Tmem74	protein_coding
ENSMUSG00000054412	0.879297	0.417024	1.07622	0.000361149	0.000217641	up	Gm4793	protein_coding
ENSMUSG00000054493	0.163937	0.0714898	1.19733	0.0933664	0.0335502	up	Gm9947	protein_coding
ENSMUSG00000054589	0.417293	1.54895	-1.89215	4.97371e-13	6.51368e-13	down	Gm9949	protein_coding
ENSMUSG00000054594	0.0149033	0.238299	-3.99907	3.21061e-05	2.25503e-05	down	Oscar	protein_coding
ENSMUSG00000054598	0.208647	0.0357449	2.54525	0.00144385	0.000787378	up	9130230L23Rik	protein_coding
ENSMUSG00000054622	0.04471	0.11915	-1.41411	0.103704	0.0367502	down	D730045B01Rik	protein_coding
ENSMUSG00000054662	0.0149033	0.178725	-3.58403	0.000524619	0.000309835	down	Ano9	protein_coding
ENSMUSG00000054885	0.327873	0.0714898	2.19733	0.000250359	0.000155498	up	4930578G10Rik	protein_coding
ENSMUSG00000054901	0.31297	0.679153	-1.11771	0.00122768	0.000679995	down	Arhgef33	protein_coding
ENSMUSG00000054958	0.58123	0.0953198	2.60826	7.0613e-08	6.57175e-08	up	Nt5c1a	protein_coding
ENSMUSG00000054966	0.149033	0.488514	-1.71276	0.000151063	9.71126e-05	down	Ifltd1	protein_coding
ENSMUSG00000054976	0.26826	0.107235	1.32286	0.0203202	0.00864077	up	Nyap2	protein_coding
ENSMUSG00000054978	0.566327	0.0714898	2.98582	1.16708e-08	1.15877e-08	up	Kbtbd13	protein_coding
ENSMUSG00000055026	0.149033	4.43932e-05	4.64479	0.000638102	0.000369854	up	Gabrg3	protein_coding
ENSMUSG00000055027	0.00745166	0.214469	-4.84707	3.66434e-05	2.55074e-05	down	Smyd1	protein_coding
ENSMUSG00000055069	0.700457	0.178725	1.97056	5.96543e-07	5.10118e-07	up	Rab39	protein_coding
ENSMUSG00000055108	0.00745166	0.11915	-3.99907	0.00328061	0.00166394	down	Phxr2	protein_coding
ENSMUSG00000055114	0.0149033	0.178725	-3.58403	0.000524619	0.000309835	down	Anxa13	protein_coding
ENSMUSG00000055125	0.0149033	0.11915	-2.99907	0.00873833	0.00406423	down	M5C1000I18Rik	protein_coding
ENSMUSG00000055170	0.0596133	0.011915	2.32286	0.106285	0.0375132	up	Ifng	protein_coding
ENSMUSG00000055200	25.0078	65.2464	-1.38352	5.5699e-307	1.5406e-305	down	Sertad3	protein_coding
ENSMUSG00000055210	0.0745167	0.214469	-1.52514	0.0209103	0.00886954	down	Foxd2	protein_coding
ENSMUSG00000055271	0.22355	0.0476599	2.22975	0.0022798	0.00120091	up	9330161L09Rik	protein_coding
ENSMUSG00000055312	0.08942	4.43932e-05	3.90782	0.0114515	0.0051294	up	0610012H03Rik	protein_coding
ENSMUSG00000055333	1.7735	0.262129	2.75825	3.00131e-22	6.0034e-22	up	Fat2	protein_coding
ENSMUSG00000055360	0.0596133	0.16681	-1.4845	0.0458677	0.0178447	down	Prl2c5	protein_coding
ENSMUSG00000055368	0.149033	0.393194	-1.39961	0.00335781	0.00169849	down	Slc6a2	protein_coding
ENSMUSG00000055471	0.0745167	4.43932e-05	3.64479	0.0242385	0.0100675	up	Alk	protein_coding
ENSMUSG00000055540	0.0745167	0.440854	-2.56467	3.31284e-06	2.61613e-06	down	Epha6	protein_coding
ENSMUSG00000055546	2.2206	0.893623	1.31321	3.17115e-11	3.72962e-11	up	Timd4	protein_coding
ENSMUSG00000055632	1.43072	3.86045	-1.43203	8.74426e-21	1.65867e-20	down	Hmcn2	protein_coding
ENSMUSG00000055704	0.0745167	4.43932e-05	3.64479	0.0242385	0.0100675	up	Gm9978	protein_coding
ENSMUSG00000055775	0.13413	0.405109	-1.59468	0.00104094	0.000582019	down	Myh8	protein_coding
ENSMUSG00000055799	3.63641	8.29282	-1.18935	1.68048e-32	4.54502e-32	down	Tcf7l1	protein_coding
ENSMUSG00000055809	0.0596133	0.274044	-2.2007	0.000805182	0.0004593	down	Dnaaf3	protein_coding
ENSMUSG00000055833	0.283163	0.0595749	2.24886	0.000556622	0.000327461	up	1700034H15Rik	protein_coding
ENSMUSG00000055882	0.17884	0.476599	-1.41411	0.00113667	0.000632391	down	Abhd16b	protein_coding
ENSMUSG00000055926	0.432197	0.953198	-1.14109	9.87425e-05	6.49424e-05	down	Gm14137	protein_coding
ENSMUSG00000055976	0.0596133	0.011915	2.32286	0.106285	0.0375132	up	Cldn23	protein_coding
ENSMUSG00000055978	2.80183	0.845963	1.7277	6.82437e-20	1.24608e-19	up	Fut2	protein_coding
ENSMUSG00000055994	1.13265	0.512344	1.14452	2.09394e-05	1.50498e-05	up	Nod2	protein_coding
ENSMUSG00000056031	0.476907	0.202554	1.2354	0.00335258	0.0016963	up	9330154J02Rik	protein_coding
ENSMUSG00000056054	32.072	2.38299	3.75047	0	0	up	S100a8	protein_coding
ENSMUSG00000056071	84.949	14.3099	2.56959	0	0	up	S100a9	protein_coding
ENSMUSG00000056148	0.00745166	0.154895	-4.37758	0.000589056	0.000344988	down	Rdh9	protein_coding
ENSMUSG00000056155	0.193743	0.011915	4.0233	0.000172593	0.000109697	up	Nanos3	protein_coding
ENSMUSG00000056174	2.2355	5.29025	-1.24274	9.64849e-23	1.96353e-22	down	Col8a2	protein_coding
ENSMUSG00000056222	0.0298067	0.14298	-2.2621	0.0138287	0.00608545	down	Spock1	protein_coding
ENSMUSG00000056257	0.0149033	0.14298	-3.2621	0.00283478	0.0014593	down	Gm5447	protein_coding
ENSMUSG00000056271	0.104323	0.011915	3.13021	0.0123036	0.00546876	up	Lman1l	protein_coding
ENSMUSG00000056290	0.655747	0.250214	1.38997	0.000164671	0.000105162	up	Ms4a4b	protein_coding
ENSMUSG00000056380	0.0149033	0.16681	-3.4845	0.000920055	0.000520281	down	Gpr50	protein_coding
ENSMUSG00000056457	0.700457	0.285959	1.29249	0.000230747	0.000144082	up	Prl2c3	protein_coding
ENSMUSG00000056487	0.13413	0.369364	-1.46141	0.00331861	0.00168048	down	Mettl7a2	protein_coding
ENSMUSG00000056508	0.13413	4.43932e-05	4.49278	0.00129423	0.000711728	up	1700001K19Rik	protein_coding
ENSMUSG00000056596	0.0745167	0.16681	-1.16257	0.0982636	0.035135	down	Trnp1	protein_coding
ENSMUSG00000056605	0.0149033	0.14298	-3.2621	0.00283478	0.0014593	down	Krt72	protein_coding
ENSMUSG00000056629	18.7633	54.3323	-1.5339	2.5359e-298	6.748e-297	down	Fkbp2	protein_coding
ENSMUSG00000056643	0.119227	4.43932e-05	4.32286	0.00264925	0.00137184	up	Chst13	protein_coding
ENSMUSG00000056648	0.17884	0.0357449	2.32286	0.00515044	0.00252342	up	Hoxb8	protein_coding
ENSMUSG00000056718	0.566327	0.202554	1.48332	0.000236246	0.000147319	up	Gm13199	protein_coding
ENSMUSG00000056797	0.00745166	0.0595749	-2.99907	0.0637216	0.0238759	down	Gm4889	protein_coding
ENSMUSG00000056854	0.0745167	4.43932e-05	3.64479	0.0242385	0.0100675	up	Pou3f4	protein_coding
ENSMUSG00000056972	0.00745166	0.14298	-4.2621	0.00103932	0.000581228	down	Magel2	protein_coding
ENSMUSG00000056973	0.17884	0.977028	-2.44973	1.52175e-11	1.82569e-11	down	Ces1d	protein_coding
ENSMUSG00000057036	114.1	48.768	1.22629	0	0	up	Gm7536	protein_coding
ENSMUSG00000057037	0.119227	4.43932e-05	4.32286	0.00264925	0.00137184	up	Cfhr1	protein_coding
ENSMUSG00000057068	0.35768	0.0953198	1.90782	0.000480054	0.000285104	up	Fam47e	protein_coding
ENSMUSG00000057160	0.0298067	0.309789	-3.37758	8.22007e-06	6.19594e-06	down	Gm16372	protein_coding
ENSMUSG00000057173	0.119227	0.262129	-1.13657	0.0418142	0.016434	down	Rfx8	protein_coding
ENSMUSG00000057240	0.00745166	0.0714898	-3.2621	0.0347904	0.0138863	down	Ms4a13	protein_coding
ENSMUSG00000057262	0.08942	0.0238299	1.90782	0.0808417	0.029555	up	Gm10020	protein_coding
ENSMUSG00000057280	1.81821	0.607663	1.58117	5.04005e-12	6.21536e-12	up	Musk	protein_coding
ENSMUSG00000057454	0.0149033	0.0953198	-2.67714	0.0268523	0.0110243	down	Lypd3	protein_coding
ENSMUSG00000057606	0.00745166	0.178725	-4.58403	0.000191669	0.000121013	down	Colq	protein_coding
ENSMUSG00000057657	0.372583	0.0476599	2.96672	3.97721e-06	3.11655e-06	up	Rps18-ps3	protein_coding
ENSMUSG00000057697	0.08942	4.43932e-05	3.90782	0.0114515	0.0051294	up	Vmn1r53	protein_coding
ENSMUSG00000057715	0.0149033	0.14298	-3.2621	0.00283478	0.0014593	down	A830018L16Rik	protein_coding
ENSMUSG00000057719	0.253357	0.11915	1.08839	0.0533275	0.0204173	up	Sh3rf2	protein_coding
ENSMUSG00000057762	0.149033	0.464684	-1.64061	0.000337605	0.000204748	down	Gm6169	protein_coding
ENSMUSG00000057897	0.4471	1.39405	-1.64061	5.34252e-10	5.82576e-10	down	Camk2b	protein_coding
ENSMUSG00000058022	0.208647	0.0953198	1.13021	0.0706493	0.0262138	up	Adtrp	protein_coding
ENSMUSG00000058057	0.283163	0.0953198	1.57079	0.00669346	0.0031833	up	Mettl7a3	protein_coding
ENSMUSG00000058063	0.08942	4.43932e-05	3.90782	0.0114515	0.0051294	up	Trim31	protein_coding
ENSMUSG00000058101	0.0298067	0.19064	-2.67714	0.00174458	0.000936546	down	1700084J12Rik	protein_coding
ENSMUSG00000058153	0.49181	0.0834048	2.5599	9.26038e-07	7.76101e-07	up	Sez6l	protein_coding
ENSMUSG00000058186	0.104323	0.643408	-2.62467	1.2701e-08	1.25706e-08	down	Gm13242	protein_coding
ENSMUSG00000058252	0.372583	0.929368	-1.31869	1.6443e-05	1.19651e-05	down	1700008I05Rik	protein_coding
ENSMUSG00000058260	0.327873	0.988943	-1.59275	3.07076e-07	2.69651e-07	down	Serpina9	protein_coding
ENSMUSG00000058354	0.163937	4.43932e-05	4.78229	0.000317293	0.000193572	up	Krt6a	protein_coding
ENSMUSG00000058427	5.3503	0.357449	3.90381	3.90202e-85	2.56844e-84	up	Cxcl2	protein_coding
ENSMUSG00000058441	0.08942	0.297874	-1.73603	0.00281648	0.0014532	down	Panx2	protein_coding
ENSMUSG00000058443	0.119227	0.011915	3.32286	0.00600355	0.00287811	up	Rpl10-ps3	protein_coding
ENSMUSG00000058470	0.00745166	0.11915	-3.99907	0.00328061	0.00166394	down	Gm8369	protein_coding
ENSMUSG00000058579	0.13413	0.0238299	2.49278	0.0115874	0.00518158	up	Cela2a	protein_coding
ENSMUSG00000058618	0.00745166	0.0714898	-3.2621	0.0347904	0.0138863	down	AY761184	protein_coding
ENSMUSG00000058624	49.6132	15.0486	1.72109	0	0	up	Gda	protein_coding
ENSMUSG00000058685	0.521617	0.214469	1.28222	0.0015865	0.000859661	up	Vmn2r51	protein_coding
ENSMUSG00000058755	2.96576	0.226384	3.71156	1.90837e-46	6.98954e-46	up	Osm	protein_coding
ENSMUSG00000058794	0.640843	0.0476599	3.74912	2.46515e-11	2.92563e-11	up	Nfe2	protein_coding
ENSMUSG00000058831	0.08942	0.19064	-1.09218	0.0927925	0.0333978	down	Opn1sw	protein_coding
ENSMUSG00000058914	0.566327	2.68087	-2.24299	2.84218e-26	6.4063e-26	down	C1qtnf3	protein_coding
ENSMUSG00000059108	3.26383	0.893623	1.86883	2.43017e-25	5.35298e-25	up	Ifitm6	protein_coding
ENSMUSG00000059146	0.640843	2.02554	-1.66027	4.4243e-14	6.14883e-14	down	Ntrk3	protein_coding
ENSMUSG00000059201	0.149033	0.619578	-2.05565	1.39068e-06	1.14374e-06	down	Lep	protein_coding
ENSMUSG00000059361	0.00745166	0.0714898	-3.2621	0.0347904	0.0138863	down	Nrsn2	protein_coding
ENSMUSG00000059408	0.0745167	0.011915	2.64479	0.0518393	0.0199032	up	Mrgprh	protein_coding
ENSMUSG00000059412	0.298067	0.786388	-1.39961	3.35703e-05	2.34964e-05	down	Fxyd2	protein_coding
ENSMUSG00000059623	0.104323	0.226384	-1.11771	0.0620121	0.0233773	down	Olfr39	protein_coding
ENSMUSG00000059647	0.342777	0.0238299	3.84642	8.43255e-07	7.10056e-07	up	Gm10068	protein_coding
ENSMUSG00000059657	1.71388	4.43932e-05	8.16835	1.98158e-28	4.77923e-28	up	Stfa2l1	protein_coding
ENSMUSG00000059816	0.08942	0.571919	-2.67714	5.88254e-08	5.52139e-08	down	Fam159a	protein_coding
ENSMUSG00000059851	30.2836	62.5893	-1.04738	1.9582e-190	3.2337e-189	down	Suv420h2	protein_coding
ENSMUSG00000059852	0.71536	0.274044	1.38426	8.74245e-05	5.79261e-05	up	Kcng2	protein_coding
ENSMUSG00000059891	0.0298067	0.154895	-2.37758	0.00829928	0.00388093	down	Tsks	protein_coding
ENSMUSG00000059900	0.327873	0.0476599	2.78229	2.79236e-05	1.97685e-05	up	Tmem40	protein_coding
ENSMUSG00000059912	0.00745166	0.0953198	-3.67714	0.0105648	0.00481404	down	Rpl21-ps6	protein_coding
ENSMUSG00000059956	0.40239	0.011915	5.07775	1.2639e-08	1.25202e-08	up	Serpinb12	protein_coding
ENSMUSG00000059974	0.22355	0.881708	-1.9797	1.92946e-08	1.88394e-08	down	Ntm	protein_coding
ENSMUSG00000059991	2.59318	1.28682	1.01092	5.90721e-09	5.98043e-09	up	Nptx2	protein_coding
ENSMUSG00000059994	0.08942	4.43932e-05	3.90782	0.0114515	0.0051294	up	Fcrl1	protein_coding
ENSMUSG00000060019	12.6976	5.19493	1.28938	3.2876e-55	1.39947e-54	up	Gm10073	protein_coding
ENSMUSG00000060032	74.3527	154.549	-1.05561	0	0	down	H2afj	protein_coding
ENSMUSG00000060034	0.31297	0.154895	1.01474	0.0425634	0.0166829	up	Ctf2	protein_coding
ENSMUSG00000060044	28.3163	11.5814	1.28983	7.1447e-121	6.9046e-120	up	Tmem26	protein_coding
ENSMUSG00000060063	8.55451	3.15747	1.43792	2.66585e-44	9.39615e-44	up	Alox5ap	protein_coding
ENSMUSG00000060205	0.00745166	0.0714898	-3.2621	0.0347904	0.0138863	down	Olfr57	protein_coding
ENSMUSG00000060240	0.0596133	0.607663	-3.34957	4.84923e-10	5.30124e-10	down	Cend1	protein_coding
ENSMUSG00000060268	0.00745166	0.14298	-4.2621	0.00103932	0.000581228	down	Gm1661	protein_coding
ENSMUSG00000060284	0.119227	0.011915	3.32286	0.00600355	0.00287811	up	Sp7	protein_coding
ENSMUSG00000060332	0.0298067	0.11915	-1.99907	0.0376624	0.0149297	down	Tmc2	protein_coding
ENSMUSG00000060470	2.62299	0.822133	1.67377	5.68139e-18	9.64023e-18	up	Gpr97	protein_coding
ENSMUSG00000060512	0.462003	0.977028	-1.0805	0.000161873	0.000103505	down	0610040J01Rik	protein_coding
ENSMUSG00000060534	0.253357	0.0595749	2.08839	0.00182269	0.000975865	up	Dcc	protein_coding
ENSMUSG00000060560	0.17884	0.0834048	1.10047	0.101422	0.0360484	up	Ces4a	protein_coding
ENSMUSG00000060613	0.163937	0.011915	3.78229	0.000707519	0.00040673	up	Cyp2c70	protein_coding
ENSMUSG00000060621	0.298067	0.0476599	2.64479	0.000100686	6.61047e-05	up	Nkpd1	protein_coding
ENSMUSG00000060630	0.953813	0.452769	1.07493	0.000206107	0.00012946	up	Zfp735	protein_coding
ENSMUSG00000060735	0.00745166	0.0953198	-3.67714	0.0105648	0.00481404	down	Rxfp3	protein_coding
ENSMUSG00000060780	0.04471	0.238299	-2.41411	0.000955199	0.000538743	down	Lrrtm1	protein_coding
ENSMUSG00000060878	0.0149033	0.11915	-2.99907	0.00873833	0.00406423	down	Olfr1420	protein_coding
ENSMUSG00000060890	0.04471	0.333619	-2.89953	1.59e-05	1.15865e-05	down	Arr3	protein_coding
ENSMUSG00000060913	0.08942	4.43932e-05	3.90782	0.0114515	0.0051294	up	Trim55	protein_coding
ENSMUSG00000061068	1.63937	0.405109	2.01676	8.88831e-15	1.28656e-14	up	Mcpt4	protein_coding
ENSMUSG00000061100	1.74369	0.548089	1.66966	2.0471e-12	2.59281e-12	up	Retnla	protein_coding
ENSMUSG00000061132	1.3562	2.93108	-1.11186	2.28259e-11	2.71241e-11	down	Blnk	protein_coding
ENSMUSG00000061171	0.730263	0.250214	1.54525	1.68509e-05	1.22477e-05	up	Slc38a11	protein_coding
ENSMUSG00000061298	0.119227	0.011915	3.32286	0.00600355	0.00287811	up	Agbl4	protein_coding
ENSMUSG00000061356	0.0149033	0.0953198	-2.67714	0.0268523	0.0110243	down	Nuggc	protein_coding
ENSMUSG00000061540	0.31297	0.0476599	2.71518	5.31264e-05	3.61477e-05	up	Orm2	protein_coding
ENSMUSG00000061650	59.3153	118.816	-1.00226	0	0	down	Med9	protein_coding
ENSMUSG00000061718	0.238453	0.834048	-1.80642	2.77728e-07	2.45223e-07	down	Ppp1r1b	protein_coding
ENSMUSG00000061780	0.551423	2.57363	-2.22257	5.04575e-25	1.10193e-24	down	Cfd	protein_coding
ENSMUSG00000061877	0.193743	4.43932e-05	5.0233	8.02932e-05	5.3485e-05	up	BC048679	protein_coding
ENSMUSG00000061887	185.353	372.95	-1.00871	0	0	down	Ssbp3	protein_coding
ENSMUSG00000061911	0.566327	0.226384	1.32286	0.00074777	0.000428859	up	Myt1l	protein_coding
ENSMUSG00000061923	0.00745166	0.0714898	-3.2621	0.0347904	0.0138863	down	Odf1	protein_coding
ENSMUSG00000062044	0.13413	0.274044	-1.03078	0.0545661	0.0208432	down	Lmtk3	protein_coding
ENSMUSG00000062074	0.462003	4.43932e-05	6.27706	9.14915e-10	9.84101e-10	up	Wisp3	protein_coding
ENSMUSG00000062087	0.0745167	0.309789	-2.05565	0.000643145	0.000372546	down	4930423O20Rik	protein_coding
ENSMUSG00000062282	0.0149033	0.107235	-2.84707	0.0153288	0.00668747	down	Gm10113	protein_coding
ENSMUSG00000062319	0.298067	0.631493	-1.08313	0.0023767	0.00124914	down	Gm10115	protein_coding
ENSMUSG00000062345	71.8937	3.9796	4.17517	0	0	up	Serpinb2	protein_coding
ENSMUSG00000062393	1.02833	0.500429	1.03907	0.000178033	0.000112899	up	Dgkk	protein_coding
ENSMUSG00000062410	0.0298067	0.107235	-1.84707	0.0614086	0.0231685	down	Hsd3b3	protein_coding
ENSMUSG00000062432	0.00745166	0.0714898	-3.2621	0.0347904	0.0138863	down	Cyp26c1	protein_coding
ENSMUSG00000062438	0.00745166	0.131065	-4.13657	0.00184212	0.000983646	down	Adam1b	protein_coding
ENSMUSG00000062511	0.04471	0.226384	-2.34011	0.00157045	0.000851455	down	4930512M02Rik	protein_coding
ENSMUSG00000062524	0.253357	0.11915	1.08839	0.0533275	0.0204173	up	Ncr1	protein_coding
ENSMUSG00000062561	0.0149033	0.333619	-4.4845	3.93877e-07	3.42393e-07	down	Gm10118	protein_coding
ENSMUSG00000062563	0.387487	0.810218	-1.06416	0.00069206	0.000398987	down	Cys1	protein_coding
ENSMUSG00000062593	18.495	4.063	2.18652	1.6223e-165	2.3001e-164	up	Lilrb4	protein_coding
ENSMUSG00000062758	0.0745167	0.011915	2.64479	0.0518393	0.0199032	up	Gm16477	protein_coding
ENSMUSG00000062773	0.00745166	0.0953198	-3.67714	0.0105648	0.00481404	down	Tex101	protein_coding
ENSMUSG00000062785	0.238453	0.0238299	3.32286	0.000102046	6.68956e-05	up	Kcnc3	protein_coding
ENSMUSG00000062808	51.9381	25.224	1.042	4.623e-157	6.0506e-156	up	Hist1h3d	protein_coding
ENSMUSG00000062859	0.13413	0.560004	-2.0618	4.28071e-06	3.33589e-06	down	Tcp11	protein_coding
ENSMUSG00000062961	0.0745167	0.178725	-1.2621	0.0678335	0.0252816	down	Ccdc177	protein_coding
ENSMUSG00000062991	1.38601	3.49109	-1.33274	3.80365e-17	6.19747e-17	down	Nrg1	protein_coding
ENSMUSG00000063065	82.2962	196.383	-1.25477	0	0	down	Mapk3	protein_coding
ENSMUSG00000063130	0.08942	0.333619	-1.89953	0.000772858	0.000442344	down	Calml3	protein_coding
ENSMUSG00000063177	0.0298067	0.226384	-2.92507	0.000356078	0.000215	down	Klk1b27	protein_coding
ENSMUSG00000063232	0.149033	0.0595749	1.32286	0.0837177	0.0304222	up	Serpina11	protein_coding
ENSMUSG00000063234	0.84949	0.0238299	5.15575	1.2016e-16	1.90531e-16	up	Gpr84	protein_coding
ENSMUSG00000063239	0.253357	0.762558	-1.58968	7.16145e-06	5.44109e-06	down	Grm4	protein_coding
ENSMUSG00000063260	0.08942	0.285959	-1.67714	0.00428403	0.00213147	down	Syt10	protein_coding
ENSMUSG00000063305	0.22355	0.0595749	1.90782	0.00577327	0.0027877	up	Psg20	protein_coding
ENSMUSG00000063446	0.08942	4.43932e-05	3.90782	0.0114515	0.0051294	up	E130309F12Rik	protein_coding
ENSMUSG00000063522	2.6826	0.333619	3.00736	1.25976e-35	3.68015e-35	up	2010109I03Rik	protein_coding
ENSMUSG00000063531	18.3609	4.73024	1.95665	8.8995e-143	1.0654e-141	up	Sema3e	protein_coding
ENSMUSG00000063582	0.0149033	0.11915	-2.99907	0.00873833	0.00406423	down	Olfr666	protein_coding
ENSMUSG00000063611	0.283163	0.667238	-1.23657	0.000515969	0.000305175	down	Gm10134	protein_coding
ENSMUSG00000063623	0.104323	0.500429	-2.2621	4.11696e-06	3.219e-06	down	C230062I16Rik	protein_coding
ENSMUSG00000063632	1.66917	3.62215	-1.11771	8.33974e-14	1.14348e-13	down	Sox11	protein_coding
ENSMUSG00000063704	0.0149033	0.262129	-4.13657	1.05945e-05	7.88998e-06	down	Mapk15	protein_coding
ENSMUSG00000063713	0.0149033	0.0714898	-2.2621	0.0817409	0.0297655	down	Klk1b24	protein_coding
ENSMUSG00000063727	3.5917	1.23916	1.53531	2.14242e-21	4.15802e-21	up	Tnfrsf11b	protein_coding
ENSMUSG00000063757	0.0149033	0.131065	-3.13657	0.00497768	0.00244561	down	4632433K11Rik	protein_coding
ENSMUSG00000063821	0.00745166	0.0834048	-3.4845	0.0191151	0.00817973	down	Dupd1	protein_coding
ENSMUSG00000063851	0.0596133	0.178725	-1.58403	0.0301931	0.0122756	down	Rnf183	protein_coding
ENSMUSG00000063897	7.19831	16.2401	-1.17383	9.99193e-61	4.69473e-60	down	CAAA01118383.1	protein_coding
ENSMUSG00000063905	0.00745166	0.0595749	-2.99907	0.0637216	0.0238759	down	Gm10139	protein_coding
ENSMUSG00000063919	0.342777	0.11915	1.52449	0.00351229	0.001772	up	Srrm4	protein_coding
ENSMUSG00000063929	0.0149033	0.0714898	-2.2621	0.0817409	0.0297655	down	Cyp4a32	protein_coding
ENSMUSG00000063971	0.104323	4.43932e-05	4.13021	0.00547761	0.00265567	up	1700011A15Rik	protein_coding
ENSMUSG00000063998	0.00745166	0.0953198	-3.67714	0.0105648	0.00481404	down	Vmn1r211	protein_coding
ENSMUSG00000064115	0.26826	0.774473	-1.52958	1.09092e-05	8.08828e-06	down	Cadm2	protein_coding
ENSMUSG00000064140	0.00745166	0.0714898	-3.2621	0.0347904	0.0138863	down	Trim38	protein_coding
ENSMUSG00000064147	1.3562	0.14298	3.24569	4.58358e-20	8.4379e-20	up	Rab44	protein_coding
ENSMUSG00000064246	7.19831	0.583834	3.62403	3.1512e-108	2.7137e-107	up	Chi3l1	protein_coding
ENSMUSG00000064263	0.104323	4.43932e-05	4.13021	0.00547761	0.00265567	up	Gm1631	protein_coding
ENSMUSG00000064280	0.53652	0.262129	1.03335	0.00703385	0.00332911	up	Ccdc146	protein_coding
ENSMUSG00000064317	18.7782	6.19578	1.5997	6.5978e-111	5.8616e-110	up	Gm10146	protein_coding
ENSMUSG00000064329	0.506713	0.154895	1.70988	0.000115879	7.54526e-05	up	Scn1a	protein_coding
ENSMUSG00000064330	0.0745167	0.011915	2.64479	0.0518393	0.0199032	up	Pde6h	protein_coding
ENSMUSG00000066129	0.0745167	0.178725	-1.2621	0.0678335	0.0252816	down	Kndc1	protein_coding
ENSMUSG00000066137	0.0149033	0.14298	-3.2621	0.00283478	0.0014593	down	Gm11487	protein_coding
ENSMUSG00000066141	0.00745166	0.202554	-4.7646	6.33708e-05	4.27965e-05	down	Gm11232	protein_coding
ENSMUSG00000066196	0.119227	0.333619	-1.4845	0.0047483	0.00234563	down	Spag8	protein_coding
ENSMUSG00000066258	7.01947	3.14555	1.15805	1.11186e-26	2.53876e-26	up	Trim12a	protein_coding
ENSMUSG00000066272	0.0149033	0.14298	-3.2621	0.00283478	0.0014593	down	Olfr559	protein_coding
ENSMUSG00000066273	0.08942	4.43932e-05	3.90782	0.0114515	0.0051294	up	Olfr33	protein_coding
ENSMUSG00000066364	0.00745166	0.0834048	-3.4845	0.0191151	0.00817973	down	Serpina3b	protein_coding
ENSMUSG00000066382	0.149033	0.345534	-1.21319	0.0138364	0.00608745	down	Iqcf5	protein_coding
ENSMUSG00000066632	1.04323	0.500429	1.05983	0.000124563	8.08446e-05	up	Pgk1-rs7	protein_coding
ENSMUSG00000066677	0.104323	0.262129	-1.32922	0.0213238	0.00903061	down	Pydc3	protein_coding
ENSMUSG00000066682	0.62594	0.178725	1.80829	8.42078e-06	6.34126e-06	up	Pilrb2	protein_coding
ENSMUSG00000066687	2.54847	5.13535	-1.01083	2.64054e-16	4.13093e-16	down	Zbtb16	protein_coding
ENSMUSG00000066724	0.283163	0.0714898	1.98582	0.00142116	0.000777192	up	Gm10175	protein_coding
ENSMUSG00000066752	0.00745166	0.0714898	-3.2621	0.0347904	0.0138863	down	Gm10176	protein_coding
ENSMUSG00000066755	0.0149033	0.107235	-2.84707	0.0153288	0.00668747	down	Tnfsf18	protein_coding
ENSMUSG00000066797	0.00745166	0.214469	-4.84707	3.66434e-05	2.55074e-05	down	Zfp648	protein_coding
ENSMUSG00000066850	0.0596133	0.250214	-2.06946	0.0020679	0.00109669	down	Vmn1r65	protein_coding
ENSMUSG00000066861	0.22355	4.43932e-05	5.22975	2.08924e-05	1.50179e-05	up	Oas1g	protein_coding
ENSMUSG00000066878	1.43072	0.571919	1.32286	8.38253e-08	7.74107e-08	up	Gm10184	protein_coding
ENSMUSG00000066897	1.02833	0.202554	2.34392	1.53804e-11	1.84405e-11	up	Olfr872	protein_coding
ENSMUSG00000066952	0.104323	0.643408	-2.62467	1.2701e-08	1.25706e-08	down	Myo1h	protein_coding
ENSMUSG00000067006	0.00745166	0.19064	-4.67714	0.000109998	7.17987e-05	down	Serpinb5	protein_coding
ENSMUSG00000067010	0.08942	0.405109	-2.17964	5.12084e-05	3.49485e-05	down	Vmn2r10	protein_coding
ENSMUSG00000067028	0.53652	0.0595749	3.17086	1.12753e-08	1.12089e-08	up	Cntnap5b	protein_coding
ENSMUSG00000067049	1.20717	3.28853	-1.44582	3.5555e-18	6.09564e-18	down	Unc93a	protein_coding
ENSMUSG00000067144	0.00745166	0.0714898	-3.2621	0.0347904	0.0138863	down	Slc22a7	protein_coding
ENSMUSG00000067149	0.104323	0.011915	3.13021	0.0123036	0.00546876	up	Igj	protein_coding
ENSMUSG00000067158	15.0673	33.4215	-1.14936	5.7614e-119	5.4644e-118	down	Col4a4	protein_coding
ENSMUSG00000067242	0.0149033	0.0953198	-2.67714	0.0268523	0.0110243	down	Lgi1	protein_coding
ENSMUSG00000067338	0.26826	0.548089	-1.03078	0.00655659	0.00312376	down	Tuba3b	protein_coding
ENSMUSG00000067356	0.149033	4.43932e-05	4.64479	0.000638102	0.000369854	up	B430203G13Rik	protein_coding
ENSMUSG00000067399	1.01343	0.452769	1.16239	4.60769e-05	3.16271e-05	up	Trim43c	protein_coding
ENSMUSG00000067545	0.08942	4.43932e-05	3.90782	0.0114515	0.0051294	up	Olfr1419	protein_coding
ENSMUSG00000067571	0.08942	4.43932e-05	3.90782	0.0114515	0.0051294	up	Ms4a15	protein_coding
ENSMUSG00000067577	0.0298067	0.262129	-3.13657	7.13367e-05	4.78768e-05	down	A430093F15Rik	protein_coding
ENSMUSG00000067610	0.00745166	0.131065	-4.13657	0.00184212	0.000983646	down	Klri1	protein_coding
ENSMUSG00000067614	0.0745167	4.43932e-05	3.64479	0.0242385	0.0100675	up	Krt86	protein_coding
ENSMUSG00000067642	0.00745166	0.238299	-4.99907	1.2382e-05	9.12714e-06	down	Gpr113	protein_coding
ENSMUSG00000067649	0.0149033	0.107235	-2.84707	0.0153288	0.00668747	down	Mageb18	protein_coding
ENSMUSG00000067702	0.611037	0.202554	1.59295	5.7175e-05	3.87896e-05	up	Tuba3a	protein_coding
ENSMUSG00000067724	0.104323	4.43932e-05	4.13021	0.00547761	0.00265567	up	Gbx1	protein_coding
ENSMUSG00000067764	0.924007	0.440854	1.0676	0.000280512	0.000172906	up	Xlr5c	protein_coding
ENSMUSG00000067795	0.149033	0.011915	3.64479	0.00143913	0.00078549	up	4930444P10Rik	protein_coding
ENSMUSG00000067860	0.08942	0.011915	2.90782	0.0252504	0.0104423	up	Zic3	protein_coding
ENSMUSG00000067872	0.04471	0.16681	-1.89953	0.017429	0.00753458	down	Ccdc87	protein_coding
ENSMUSG00000067916	0.998523	0.488514	1.0314	0.000241418	0.000150327	up	Gm13139	protein_coding
ENSMUSG00000067973	0.0745167	0.011915	2.64479	0.0518393	0.0199032	up	Gm6994	protein_coding
ENSMUSG00000068011	0.31297	0.822133	-1.39335	2.37223e-05	1.69351e-05	down	2510049J12Rik	protein_coding
ENSMUSG00000068117	0.0745167	4.43932e-05	3.64479	0.0242385	0.0100675	up	Mei1	protein_coding
ENSMUSG00000068240	37.7352	10.1992	1.88745	1.1024e-277	2.7147e-276	up	Gm11808	protein_coding
ENSMUSG00000068303	0.193743	0.0238299	3.0233	0.00078925	0.000451082	up	Spr-ps1	protein_coding
ENSMUSG00000068506	0.04471	0.11915	-1.41411	0.103704	0.0367502	down	Gm5800	protein_coding
ENSMUSG00000068566	0.476907	0.202554	1.2354	0.00335258	0.0016963	up	Myadm	protein_coding
ENSMUSG00000068579	0.17884	0.0595749	1.58589	0.0299996	0.0122075	up	Rpl7a-ps3	protein_coding
ENSMUSG00000068587	0.909103	0.369364	1.2994	2.52092e-05	1.79464e-05	up	Mgam	protein_coding
ENSMUSG00000068615	0.00745166	0.107235	-3.84707	0.0058717	0.00282721	down	Gjd2	protein_coding
ENSMUSG00000068697	0.04471	0.16681	-1.89953	0.017429	0.00753458	down	Myoz1	protein_coding
ENSMUSG00000068699	64.293	25.7244	1.32152	3.6601e-282	9.2154e-281	up	Flnc	protein_coding
ENSMUSG00000068877	0.49181	1.41788	-1.52756	2.75764e-09	2.85777e-09	down	Selenbp2	protein_coding
ENSMUSG00000068940	1.3562	0.631493	1.10273	6.23624e-06	4.77171e-06	up	Tcl1b3	protein_coding
ENSMUSG00000069083	0.00745166	0.11915	-3.99907	0.00328061	0.00166394	down	Gm10259	protein_coding
ENSMUSG00000069248	0.372583	0.0953198	1.96672	0.000276525	0.000170579	up	Serpinb6e	protein_coding
ENSMUSG00000069267	47.631	7.97112	2.57905	0	0	up	Hist1h3b	protein_coding
ENSMUSG00000069302	5.40991	12.4869	-1.20674	3.84473e-49	1.47453e-48	down	Hist1h2ah	protein_coding
ENSMUSG00000069303	1.86292	0.0714898	4.70368	1.0261e-33	2.8493e-33	up	Hist1h2br	protein_coding
ENSMUSG00000069306	0.611037	2.38299	-1.96344	4.06681e-20	7.51369e-20	down	Hist1h4m	protein_coding
ENSMUSG00000069307	0.0298067	0.16681	-2.4845	0.0049553	0.00243738	down	Hist1h2bq	protein_coding
ENSMUSG00000069309	3.01047	9.79411	-1.70192	5.2107e-64	2.60755e-63	down	Hist1h2an	protein_coding
ENSMUSG00000069324	0.80478	0.238299	1.75582	7.46599e-07	6.32558e-07	up	Gm5096	protein_coding
ENSMUSG00000069515	4.59023	0.679153	2.75676	7.08734e-55	3.00102e-54	up	Lyz1	protein_coding
ENSMUSG00000069518	0.0149033	0.0953198	-2.67714	0.0268523	0.0110243	down	Gm10271	protein_coding
ENSMUSG00000069581	0.0745167	0.262129	-1.81464	0.00385986	0.00193622	down	Tspear	protein_coding
ENSMUSG00000069588	0.00745166	0.14298	-4.2621	0.00103932	0.000581228	down	Gm11733	protein_coding
ENSMUSG00000069792	28.9572	10.1277	1.51561	3.2777e-157	4.3099e-156	up	Wfdc17	protein_coding
ENSMUSG00000069814	0.372583	0.834048	-1.16257	0.000218196	0.000136564	down	E130309D14Rik	protein_coding
ENSMUSG00000069825	0.119227	0.560004	-2.23173	1.3533e-06	1.11463e-06	down	Spata22	protein_coding
ENSMUSG00000069917	0.119227	0.011915	3.32286	0.00600355	0.00287811	up	Hba-a2	protein_coding
ENSMUSG00000069919	32.7426	10.4018	1.65434	2.8789e-201	5.02e-200	up	Hba-a1	protein_coding
ENSMUSG00000070298	0.119227	0.655323	-2.4585	3.09358e-08	2.97476e-08	down	Trcg1	protein_coding
ENSMUSG00000070331	0.298067	0.0357449	3.05983	2.82684e-05	1.99848e-05	up	Qrich2	protein_coding
ENSMUSG00000070357	0.119227	4.43932e-05	4.32286	0.00264925	0.00137184	up	E030019B06Rik	protein_coding
ENSMUSG00000070369	0.0745167	0.405109	-2.44268	1.44732e-05	1.05991e-05	down	Itgad	protein_coding
ENSMUSG00000070388	0.238453	4.43932e-05	5.32286	1.07586e-05	7.98083e-06	up	Fbxo39	protein_coding
ENSMUSG00000070424	0.0149033	0.428939	-4.84707	5.30127e-09	5.38542e-09	down	Art5	protein_coding
ENSMUSG00000070471	0.208647	0.452769	-1.11771	0.00830974	0.00388485	down	Fam194a	protein_coding
ENSMUSG00000070532	0.04471	0.178725	-1.99907	0.0109076	0.00495656	down	1700084C01Rik	protein_coding
ENSMUSG00000070533	0.17884	4.43932e-05	4.90782	0.000159025	0.000101764	up	Wfdc8	protein_coding
ENSMUSG00000070547	0.17884	4.43932e-05	4.90782	0.000159025	0.000101764	up	Mrgprb1	protein_coding
ENSMUSG00000070563	0.00745166	0.11915	-3.99907	0.00328061	0.00166394	down	Spaca4	protein_coding
ENSMUSG00000070570	0.0745167	0.011915	2.64479	0.0518393	0.0199032	up	Slc17a7	protein_coding
ENSMUSG00000070577	0.104323	4.43932e-05	4.13021	0.00547761	0.00265567	up	Gm572	protein_coding
ENSMUSG00000070601	0.08942	4.43932e-05	3.90782	0.0114515	0.0051294	up	Vmn2r84	protein_coding
ENSMUSG00000070637	0.298067	0.714898	-1.2621	0.00025998	0.000161082	down	Gm694	protein_coding
ENSMUSG00000070690	0.432197	1.56086	-1.85258	8.61964e-13	1.11437e-12	down	5830473C10Rik	protein_coding
ENSMUSG00000070695	11.0732	5.14727	1.10519	2.90372e-38	8.9679e-38	up	Cntnap5a	protein_coding
ENSMUSG00000070797	0.0149033	0.11915	-2.99907	0.00873833	0.00406423	down	Psg27	protein_coding
ENSMUSG00000070806	0.98362	0.369364	1.41306	2.97493e-06	2.36125e-06	up	Zmynd12	protein_coding
ENSMUSG00000070847	0.0745167	4.43932e-05	3.64479	0.0242385	0.0100675	up	Vmn2r30	protein_coding
ENSMUSG00000070866	0.968717	0.464684	1.05983	0.000217823	0.000136346	up	Zfp804a	protein_coding
ENSMUSG00000070867	2.6677	1.01277	1.39728	2.34895e-14	3.31458e-14	up	Trabd2b	protein_coding
ENSMUSG00000070868	0.00745166	0.0953198	-3.67714	0.0105648	0.00481404	down	Skint3	protein_coding
ENSMUSG00000070880	0.163937	4.43932e-05	4.78229	0.000317293	0.000193572	up	Gad1	protein_coding
ENSMUSG00000070890	0.00745166	0.0714898	-3.2621	0.0347904	0.0138863	down	Gm12794	protein_coding
ENSMUSG00000070892	0.298067	0.0238299	3.64479	6.58578e-06	5.02206e-06	up	Gm10305	protein_coding
ENSMUSG00000070900	0.00745166	0.0714898	-3.2621	0.0347904	0.0138863	down	Gm10306	protein_coding
ENSMUSG00000070979	0.13413	0.011915	3.49278	0.00293562	0.00150761	up	Actl7a	protein_coding
ENSMUSG00000070985	0.00745166	0.0595749	-2.99907	0.0637216	0.0238759	down	Acnat1	protein_coding
ENSMUSG00000070997	0.49181	1.44171	-1.55161	1.32601e-09	1.40687e-09	down	1700055D18Rik	protein_coding
ENSMUSG00000071001	0.700457	1.62044	-1.21001	1.04079e-07	9.53152e-08	down	Hrct1	protein_coding
ENSMUSG00000071047	0.08942	4.43932e-05	3.90782	0.0114515	0.0051294	up	Ces1a	protein_coding
ENSMUSG00000071068	1.05814	0.107235	3.30268	3.23806e-16	5.04603e-16	up	Treml2	protein_coding
ENSMUSG00000071073	0.22355	0.512344	-1.19651	0.00303016	0.00155191	down	Lrrc73	protein_coding
ENSMUSG00000071107	1.56485	0.774473	1.01474	5.76914e-06	4.42698e-06	up	4732465J04Rik	protein_coding
ENSMUSG00000071113	0.17884	4.43932e-05	4.90782	0.000159025	0.000101764	up	Mboat4	protein_coding
ENSMUSG00000071181	0.253357	0.738728	-1.54387	1.52511e-05	1.11354e-05	down	3830408C21Rik	protein_coding
ENSMUSG00000071192	0.35768	0.822133	-1.2007	0.000165957	0.000105899	down	Wfikkn1	protein_coding
ENSMUSG00000071265	0.163937	0.0714898	1.19733	0.0933664	0.0335502	up	1700086L19Rik	protein_coding
ENSMUSG00000071295	0.119227	4.43932e-05	4.32286	0.00264925	0.00137184	up	Gm10323	protein_coding
ENSMUSG00000071311	0.0596133	0.321704	-2.43203	0.000115867	7.54526e-05	down	Gpr31b	protein_coding
ENSMUSG00000071347	0.417293	0.988943	-1.24483	2.14279e-05	1.53655e-05	down	C1qtnf9	protein_coding
ENSMUSG00000071456	3.81525	1.56086	1.28944	9.55597e-18	1.60162e-17	up	1110002L01Rik	protein_coding
ENSMUSG00000071470	1.19227	0.417024	1.5155	5.95382e-08	5.58638e-08	up	Ccnb1ip1	protein_coding
ENSMUSG00000071478	2.14608	4.80173	-1.16185	7.57159e-19	1.32935e-18	down	Hist1h2ad	protein_coding
ENSMUSG00000071510	0.119227	4.43932e-05	4.32286	0.00264925	0.00137184	up	Olfr172	protein_coding
ENSMUSG00000071531	0.0298067	0.333619	-3.4845	2.77839e-06	2.21307e-06	down	Gprin2	protein_coding
ENSMUSG00000071537	0.774973	0.107235	2.85337	6.79555e-11	7.83475e-11	up	Klrg2	protein_coding
ENSMUSG00000071552	1.63937	0.0476599	5.10422	1.41914e-30	3.66687e-30	up	Tigit	protein_coding
ENSMUSG00000071553	0.924007	2.01363	-1.12382	2.26678e-08	2.20235e-08	down	Cpa2	protein_coding
ENSMUSG00000071561	0.566327	4.43932e-05	6.57079	1.53177e-11	1.83692e-11	up	BC100530	protein_coding
ENSMUSG00000071633	0.104323	0.417024	-1.99907	0.00010085	6.61812e-05	down	Gm4952	protein_coding
ENSMUSG00000071656	6.97476	15.9541	-1.19372	2.95622e-61	1.40189e-60	down	Lrrn4cl	protein_coding
ENSMUSG00000071665	0.08942	4.43932e-05	3.90782	0.0114515	0.0051294	up	Foxr2	protein_coding
ENSMUSG00000071690	0.238453	0.488514	-1.03469	0.0100365	0.00461981	down	Gm10344	protein_coding
ENSMUSG00000071713	25.8275	6.83919	1.91701	1.0743e-194	1.8223e-193	up	Csf2rb	protein_coding
ENSMUSG00000071714	8.80787	2.74044	1.68438	6.18708e-57	2.70974e-56	up	Csf2rb2	protein_coding
ENSMUSG00000071716	0.00745166	0.107235	-3.84707	0.0058717	0.00282721	down	Apol7e	protein_coding
ENSMUSG00000071719	0.22355	0.0476599	2.22975	0.0022798	0.00120091	up	Tmem28	protein_coding
ENSMUSG00000071721	0.08942	4.43932e-05	3.90782	0.0114515	0.0051294	up	1700010D01Rik	protein_coding
ENSMUSG00000071862	4.57532	2.04937	1.15869	5.83287e-18	9.88232e-18	up	Lrrtm2	protein_coding
ENSMUSG00000072419	0.924007	0.405109	1.18959	7.3988e-05	4.95673e-05	up	Dppa2	protein_coding
ENSMUSG00000072476	0.208647	0.0238299	3.13021	0.000399789	0.000239436	up	Gm9008	protein_coding
ENSMUSG00000072479	0.08942	0.274044	-1.61574	0.00647404	0.00308616	down	Xlr5b	protein_coding
ENSMUSG00000072572	0.08942	4.43932e-05	3.90782	0.0114515	0.0051294	up	Slc39a2	protein_coding
ENSMUSG00000072573	0.17884	0.702983	-1.97482	5.48707e-07	4.70645e-07	down	Gm10369	protein_coding
ENSMUSG00000072596	0.372583	1.21533	-1.70571	2.53064e-09	2.62786e-09	down	Ear2	protein_coding
ENSMUSG00000072601	0.0149033	0.0714898	-2.2621	0.0817409	0.0297655	down	Ear1	protein_coding
ENSMUSG00000072618	0.119227	4.43932e-05	4.32286	0.00264925	0.00137184	up	Gm10384	protein_coding
ENSMUSG00000072620	15.5293	6.49366	1.25789	1.20271e-64	6.07821e-64	up	Slfn2	protein_coding
ENSMUSG00000072625	0.119227	0.0476599	1.32286	0.121882	0.0424474	up	Gdf2	protein_coding
ENSMUSG00000072672	0.22355	0.476599	-1.09218	0.00786868	0.00369619	down	Duxbl3	protein_coding
ENSMUSG00000072673	0.0149033	0.0953198	-2.67714	0.0268523	0.0110243	down	Gm10392	protein_coding
ENSMUSG00000072688	0.208647	0.988943	-2.24483	1.16415e-10	1.32289e-10	down	Gm10399	protein_coding
ENSMUSG00000072739	0.0149033	0.178725	-3.58403	0.000524619	0.000309835	down	Gm10408	protein_coding
ENSMUSG00000072769	0.119227	0.262129	-1.13657	0.0418142	0.016434	down	Gm10419	protein_coding
ENSMUSG00000072945	0.104323	4.43932e-05	4.13021	0.00547761	0.00265567	up	Ripply1	protein_coding
ENSMUSG00000072962	0.00745166	0.11915	-3.99907	0.00328061	0.00166394	down	Gm16401	protein_coding
ENSMUSG00000072972	0.924007	0.405109	1.18959	7.3988e-05	4.95673e-05	up	Adam4	protein_coding
ENSMUSG00000073007	0.04471	0.214469	-2.2621	0.00257035	0.00134175	down	Fam46d	protein_coding
ENSMUSG00000073008	0.342777	0.11915	1.52449	0.00351229	0.001772	up	Gpr174	protein_coding
ENSMUSG00000073010	0.0149033	0.0714898	-2.2621	0.0817409	0.0297655	down	Gm5127	protein_coding
ENSMUSG00000073012	0.00745166	0.0834048	-3.4845	0.0191151	0.00817973	down	Fnd3c2	protein_coding
ENSMUSG00000073079	0.104323	0.0238299	2.13021	0.042773	0.0167522	up	Srp54a	protein_coding
ENSMUSG00000073111	0.00745166	0.0714898	-3.2621	0.0347904	0.0138863	down	Olfr446	protein_coding
ENSMUSG00000073209	0.0596133	0.011915	2.32286	0.106285	0.0375132	up	Klf14	protein_coding
ENSMUSG00000073234	0.17884	0.011915	3.90782	0.000348896	0.000211049	up	Gm8773	protein_coding
ENSMUSG00000073386	0.432197	0.0953198	2.18084	2.8556e-05	2.01754e-05	up	9830107B12Rik	protein_coding
ENSMUSG00000073388	0.879297	1.93023	-1.13435	3.49797e-08	3.34358e-08	down	A330017A19Rik	protein_coding
ENSMUSG00000073399	0.04471	0.131065	-1.55161	0.0674853	0.0251735	down	Trim40	protein_coding
ENSMUSG00000073407	0.0596133	0.178725	-1.58403	0.0301931	0.0122756	down	Gm6034	protein_coding
ENSMUSG00000073408	0.17884	0.405109	-1.17964	0.0091434	0.00423859	down	Dpcr1	protein_coding
ENSMUSG00000073414	0.26826	0.11915	1.17086	0.0349814	0.0139516	up	AU023871	protein_coding
ENSMUSG00000073418	61.4762	12.7014	2.27505	0	0	up	C4b	protein_coding
ENSMUSG00000073424	0.53652	0.19064	1.49278	0.000323661	0.000197186	up	Cyp4f15	protein_coding
ENSMUSG00000073482	0.13413	0.452769	-1.75514	0.000206476	0.000129647	down	Gm10517	protein_coding
ENSMUSG00000073494	0.119227	0.250214	-1.06946	0.0583535	0.0221333	down	Sh2d1b2	protein_coding
ENSMUSG00000073574	0.00745166	0.107235	-3.84707	0.0058717	0.00282721	down	Grxcr2	protein_coding
ENSMUSG00000073598	0.119227	0.417024	-1.80642	0.000280047	0.000172657	down	1700066B19Rik	protein_coding
ENSMUSG00000073650	1.19227	3.4196	-1.52012	3.57928e-20	6.62602e-20	down	Gm216	protein_coding
ENSMUSG00000073652	0.104323	0.238299	-1.19171	0.043858	0.0171389	down	Apol7d	protein_coding
ENSMUSG00000073680	0.149033	0.452769	-1.60314	0.000501336	0.000296865	down	Tmem88b	protein_coding
ENSMUSG00000073705	1.49033	3.7413	-1.32791	3.59438e-18	6.1604e-18	down	Apitd1	protein_coding
ENSMUSG00000073722	0.53652	0.14298	1.90782	1.89961e-05	1.37309e-05	up	4931408C20Rik	protein_coding
ENSMUSG00000073733	0.372583	0.16681	1.15936	0.0136827	0.00602927	up	Rsg1	protein_coding
ENSMUSG00000073752	0.00745166	0.0714898	-3.2621	0.0347904	0.0138863	down	Gm10570	protein_coding
ENSMUSG00000073774	0.00745166	0.0714898	-3.2621	0.0347904	0.0138863	down	Kncn	protein_coding
ENSMUSG00000073788	0.283163	0.11915	1.24886	0.0226283	0.00953341	up	Gm10576	protein_coding
ENSMUSG00000073789	0.00745166	0.0953198	-3.67714	0.0105648	0.00481404	down	Gm10577	protein_coding
ENSMUSG00000073804	0.0149033	0.0714898	-2.2621	0.0817409	0.0297655	down	Nps	protein_coding
ENSMUSG00000073878	0.834587	6.93451	-3.05466	1.48529e-90	1.05032e-89	down	Gm13304	protein_coding
ENSMUSG00000073940	9.16555	1.57278	2.54291	7.3388e-99	5.73097e-98	up	Hbb-bt	protein_coding
ENSMUSG00000073975	0.00745166	0.14298	-4.2621	0.00103932	0.000581228	down	Olfr550	protein_coding
ENSMUSG00000074063	5.97624	2.09703	1.51089	9.6082e-34	2.67199e-33	up	Osgin1	protein_coding
ENSMUSG00000074075	0.551423	0.107235	2.36239	6.98837e-07	5.93524e-07	up	Gm10621	protein_coding
ENSMUSG00000074111	0.0596133	0.011915	2.32286	0.106285	0.0375132	up	Mrgpra9	protein_coding
ENSMUSG00000074115	0.685553	0.0357449	4.26146	6.9118e-13	8.97916e-13	up	Saa1	protein_coding
ENSMUSG00000074123	1.29659	0.297874	2.12195	1.04309e-12	1.34174e-12	up	7420426K07Rik	protein_coding
ENSMUSG00000074156	0.08942	4.43932e-05	3.90782	0.0114515	0.0051294	up	Ces1h	protein_coding
ENSMUSG00000074171	0.163937	4.43932e-05	4.78229	0.000317293	0.000193572	up	Gm6658	protein_coding
ENSMUSG00000074183	0.566327	0.0834048	2.76343	4.08779e-08	3.88751e-08	up	Gsta1	protein_coding
ENSMUSG00000074213	0.104323	4.43932e-05	4.13021	0.00547761	0.00265567	up	Gm10642	protein_coding
ENSMUSG00000074217	0.04471	0.11915	-1.41411	0.103704	0.0367502	down	2210011C24Rik	protein_coding
ENSMUSG00000074240	0.253357	0.107235	1.2404	0.0319633	0.0129391	up	Cib3	protein_coding
ENSMUSG00000074256	0.462003	0.0595749	2.95513	2.95081e-07	2.59768e-07	up	Gm10655	protein_coding
ENSMUSG00000074261	0.00745166	0.11915	-3.99907	0.00328061	0.00166394	down	Gm7092	protein_coding
ENSMUSG00000074274	0.0149033	0.14298	-3.2621	0.00283478	0.0014593	down	D930028M14Rik	protein_coding
ENSMUSG00000074342	0.98362	0.452769	1.11933	9.83871e-05	6.47314e-05	up	I830077J02Rik	protein_coding
ENSMUSG00000074414	0.0745167	4.43932e-05	3.64479	0.0242385	0.0100675	up	Gm10691	protein_coding
ENSMUSG00000074419	0.22355	0.0714898	1.64479	0.0127459	0.00564702	up	Gm15448	protein_coding
ENSMUSG00000074444	0.0149033	0.226384	-3.92507	5.60028e-05	3.80127e-05	down	Gm15284	protein_coding
ENSMUSG00000074449	0.26826	0.0953198	1.49278	0.0110074	0.00499827	up	Gm15319	protein_coding
ENSMUSG00000074452	0.208647	4.43932e-05	5.13021	4.08235e-05	2.82248e-05	up	Pate2	protein_coding
ENSMUSG00000074491	0.04471	0.16681	-1.89953	0.017429	0.00753458	down	Clec4g	protein_coding
ENSMUSG00000074516	1.02833	2.24001	-1.1232	3.77951e-09	3.88377e-09	down	Gm10709	protein_coding
ENSMUSG00000074529	0.119227	0.297874	-1.321	0.0145878	0.00638798	down	C330013J21Rik	protein_coding
ENSMUSG00000074570	1.3264	0.440854	1.58914	3.24474e-09	3.34774e-09	up	Cass4	protein_coding
ENSMUSG00000074575	0.119227	0.786388	-2.72153	1.41606e-10	1.60008e-10	down	Kcng1	protein_coding
ENSMUSG00000074594	0.149033	0.428939	-1.52514	0.00108975	0.000607856	down	Wfdc9	protein_coding
ENSMUSG00000074623	0.0596133	0.238299	-1.99907	0.00328787	0.00166626	down	Gm826	protein_coding
ENSMUSG00000074647	0.13413	4.43932e-05	4.49278	0.00129423	0.000711728	up	Fam83c	protein_coding
ENSMUSG00000074650	0.193743	0.440854	-1.18615	0.0063115	0.00301621	down	Gm10735	protein_coding
ENSMUSG00000074653	0.62594	0.285959	1.13021	0.00174169	0.000936252	up	Lrrc31	protein_coding
ENSMUSG00000074677	1.20717	0.560004	1.10812	1.87256e-05	1.35489e-05	up	Sirpb1c	protein_coding
ENSMUSG00000074678	0.238453	4.43932e-05	5.32286	1.07586e-05	7.98083e-06	up	Defb25	protein_coding
ENSMUSG00000074704	0.208647	0.488514	-1.22734	0.00314039	0.0016031	down	Rad21l	protein_coding
ENSMUSG00000074734	0.08942	4.43932e-05	3.90782	0.0114515	0.0051294	up	4933416C03Rik	protein_coding
ENSMUSG00000074743	79.9117	35.6973	1.16259	9.1531e-287	2.3575e-285	up	Thbd	protein_coding
ENSMUSG00000074780	0.119227	0.0238299	2.32286	0.0223642	0.00943347	up	Anapc15-ps	protein_coding
ENSMUSG00000074817	0.0596133	0.178725	-1.58403	0.0301931	0.0122756	down	Papolb	protein_coding
ENSMUSG00000074822	0.04471	0.500429	-3.4845	9.47675e-09	9.47293e-09	down	Gm10766	protein_coding
ENSMUSG00000074830	0.04471	0.214469	-2.2621	0.00257035	0.00134175	down	Zfp640	protein_coding
ENSMUSG00000074832	0.208647	4.43932e-05	5.13021	4.08235e-05	2.82248e-05	up	2410141K09Rik	protein_coding
ENSMUSG00000074847	0.00745166	0.0595749	-2.99907	0.0637216	0.0238759	down	Gm10775	protein_coding
ENSMUSG00000074874	8.5098	1.87065	2.18559	3.60264e-77	2.15879e-76	up	Ctla2b	protein_coding
ENSMUSG00000074913	0.0745167	0.011915	2.64479	0.0518393	0.0199032	up	Gm815	protein_coding
ENSMUSG00000074991	0.31297	0.0834048	1.90782	0.00109026	0.000607897	up	Gabrr3	protein_coding
ENSMUSG00000075014	0.31297	1.10809	-1.82398	2.49771e-09	2.59512e-09	down	Gm10800	protein_coding
ENSMUSG00000075015	0.04471	0.16681	-1.89953	0.017429	0.00753458	down	Gm10801	protein_coding
[truncated: 281 more rows]

## Sheet: Polysome_associated RNA_DGE
GeneID	P_CtrlT_normalize	P_CtrlC_normalize	log2FoldChange	pval	FDR	up.down	Symbol	gene_biotype
ENSMUSG00000001131	297.565	142.423	1.06302	0	0	up	Timp1	protein_coding
ENSMUSG00000008348	131.273	338.048	-1.36466	0	0	down	Ubc	protein_coding
ENSMUSG00000026547	229.648	112.981	1.02334	0	0	up	Tagln2	protein_coding
ENSMUSG00000029377	47.2015	0.951539	5.63242	0	0	up	Ereg	protein_coding
ENSMUSG00000039202	327.298	138.757	1.23804	0	0	up	Abhd2	protein_coding
ENSMUSG00000046711	76.6924	10.8587	2.82023	0	0	up	Hmga1	protein_coding
ENSMUSG00000052305	187.035	80.489	1.21644	0	0	up	Hbb-bs	protein_coding
ENSMUSG00000094065	0.295177	42.5674	-7.17202	0	0	down	Gm21541	protein_coding
ENSMUSG00000056071	55.708	10.1591	2.45511	2.16e-275	3.23e-273	up	S100a9	protein_coding
ENSMUSG00000023067	141.229	61.8501	1.19119	7.17e-255	1.02e-252	up	Cdkn1a	protein_coding
ENSMUSG00000005087	75.9142	23.3127	1.70325	1.03e-234	1.27e-232	up	Cd44	protein_coding
ENSMUSG00000028967	97.3547	36.3264	1.42223	2.25e-231	2.64e-229	up	Errfi1	protein_coding
ENSMUSG00000000579	8.05028	45.1422	-2.48736	6.8e-227	7.76e-225	down	Dynlt1c	protein_coding
ENSMUSG00000020077	74.9481	23.7045	1.66073	1.13e-223	1.24e-221	up	Srgn	protein_coding
ENSMUSG00000073878	0.0134171	42.7073	-11.6362	1.91e-197	1.78e-195	down	Gm13304	protein_coding
ENSMUSG00000026981	29.8665	4.05804	2.87968	4.28e-176	3.52e-174	up	Il1rn	protein_coding
ENSMUSG00000032802	85.9233	35.7667	1.26443	5e-171	3.9e-169	up	Srxn1	protein_coding
ENSMUSG00000032487	19.6427	0.251878	6.28512	1.46e-169	1.12e-167	up	Ptgs2	protein_coding
ENSMUSG00000022952	75.5385	29.6936	1.34706	6.81e-166	5.06e-164	up	Runx1	protein_coding
ENSMUSG00000062345	24.2313	0.0279865	9.75793	1.56e-151	1.05e-149	up	Serpinb2	protein_coding
ENSMUSG00000078193	67.2199	27.3708	1.29625	1.88e-139	1.12e-137	up	Gm2000	protein_coding
ENSMUSG00000024912	17.9253	1.11946	4.00112	9.19e-139	5.45e-137	up	Fosl1	protein_coding
ENSMUSG00000023043	45.6451	14.413	1.66309	2.7e-137	1.55e-135	up	Krt18	protein_coding
ENSMUSG00000053475	17.657	1.11946	3.97936	2.91e-136	1.62e-134	up	Tnfaip6	protein_coding
ENSMUSG00000037411	19.106	1.67919	3.50819	6.06e-135	3.33e-133	up	Serpine1	protein_coding
ENSMUSG00000006403	21.2259	3.13448	2.75953	1.87e-120	9.29e-119	up	Adamts4	protein_coding
ENSMUSG00000027611	53.105	21.4656	1.30682	5.82e-112	2.53e-110	up	Procr	protein_coding
ENSMUSG00000017929	44.8669	16.596	1.43482	3.93e-109	1.65e-107	up	B4galt5	protein_coding
ENSMUSG00000028776	64.3754	29.9175	1.10552	2.76e-104	1.06e-102	up	Tinagl1	protein_coding
ENSMUSG00000029378	11.9144	0.251878	5.56384	2.9e-104	1.11e-102	up	Areg	protein_coding
ENSMUSG00000061780	6.44023	26.1953	-2.02413	1.76e-103	6.71e-102	down	Cfd	protein_coding
ENSMUSG00000003541	26.2439	6.63279	1.9843	4.61e-101	1.69e-99	up	Ier3	protein_coding
ENSMUSG00000096255	28.3907	60.8705	-1.10033	5.59e-98	1.94e-96	down	Dynlt1b	protein_coding
ENSMUSG00000056054	19.9647	3.86213	2.36998	4.76e-96	1.6e-94	up	S100a8	protein_coding
ENSMUSG00000046223	17.2276	2.74267	2.65107	4.04e-94	1.32e-92	up	Plaur	protein_coding
ENSMUSG00000025355	29.5445	9.01164	1.71303	2.65e-93	8.57e-92	up	Mmp19	protein_coding
ENSMUSG00000074743	61.3163	29.8056	1.04069	2.76e-90	8.45e-89	up	Thbd	protein_coding
ENSMUSG00000022146	28.1492	8.53587	1.72148	1.37e-89	4.14e-88	up	Osmr	protein_coding
ENSMUSG00000019987	27.532	8.36795	1.71816	1.95e-87	5.77e-86	up	Arg1	protein_coding
ENSMUSG00000082361	13.283	1.53926	3.10927	2.4e-85	6.8e-84	up	Btc	protein_coding
ENSMUSG00000075604	11.0557	0.755634	3.87096	1.42e-84	3.97e-83	up	Cyp11b1	protein_coding
ENSMUSG00000031957	1.52955	13.0697	-3.09504	1.17e-83	3.24e-82	down	Ctrb1	protein_coding
ENSMUSG00000035561	29.8934	59.947	-1.00386	2.45e-83	6.74e-82	down	Aldh1b1	protein_coding
ENSMUSG00000024256	9.553	0.111946	6.41508	3.87e-83	1.05e-81	up	Adcyap1	protein_coding
ENSMUSG00000042179	0.644023	10.4389	-4.01872	7.78e-82	2.08e-80	down	Pnliprp1	protein_coding
ENSMUSG00000049382	51.5486	24.5161	1.0722	6.45e-80	1.69e-78	up	Krt8	protein_coding
ENSMUSG00000024810	18.462	4.19797	2.13679	1.25e-78	3.2e-77	up	Il33	protein_coding
ENSMUSG00000051439	19.6159	5.34541	1.87565	1.15e-70	2.56e-69	up	Cd14	protein_coding
ENSMUSG00000029334	15.7786	3.41435	2.20828	3.19e-70	7.02e-69	up	Prkg2	protein_coding
ENSMUSG00000019890	7.29892	0.223892	5.02681	1.49e-63	2.94e-62	up	Nts	protein_coding
ENSMUSG00000050359	8.02345	0.0279865	8.16335	3.6e-62	6.82e-61	up	Sprr1a	protein_coding
ENSMUSG00000053113	36.7093	17.0997	1.10217	5.48e-60	1e-58	up	Socs3	protein_coding
ENSMUSG00000020676	11.2167	1.95905	2.51742	1.35e-58	2.39e-57	up	Ccl11	protein_coding
ENSMUSG00000091383	11.2167	27.5387	-1.29581	3.2e-58	5.59e-57	down	Hist1h2al	protein_coding
ENSMUSG00000025921	30.8594	13.6294	1.17899	2.66e-56	4.44e-55	up	Rdh10	protein_coding
ENSMUSG00000029272	7.94294	0.000187749	9.1488	3.78e-55	6.11e-54	up	Sult1e1	protein_coding
ENSMUSG00000025746	6.27922	0.0559729	6.80971	2.33e-54	3.72e-53	up	Il6	protein_coding
ENSMUSG00000042985	8.10395	21.4936	-1.40721	9.12e-52	1.35e-50	down	Upk3b	protein_coding
ENSMUSG00000028128	24.8485	10.355	1.26283	1.05e-50	1.51e-49	up	F3	protein_coding
ENSMUSG00000023039	18.5156	6.49286	1.51182	1.04e-49	1.46e-48	up	Krt7	protein_coding
ENSMUSG00000060962	12.9878	3.38636	1.93935	1.74e-49	2.43e-48	up	Dmkn	protein_coding
ENSMUSG00000053175	18.945	6.91265	1.45451	4.38e-48	5.89e-47	up	Bcl3	protein_coding
ENSMUSG00000026479	11.8876	3.02254	1.97562	1.58e-46	2.04e-45	up	Lamc2	protein_coding
ENSMUSG00000026204	12.0754	3.19046	1.92024	1.49e-45	1.86e-44	up	Ptprn	protein_coding
ENSMUSG00000046008	0.0536685	4.98159	-6.53639	4.97e-44	6.01e-43	down	Pnlip	protein_coding
ENSMUSG00000029725	12.4243	26.5871	-1.09757	1.18e-43	1.41e-42	down	Ppp1r35	protein_coding
ENSMUSG00000052131	7.45993	1.11946	2.73636	3.66e-43	4.36e-42	up	Akr1b7	protein_coding
ENSMUSG00000004371	5.04484	0.0279865	7.49394	3.89e-42	4.49e-41	up	Il11	protein_coding
ENSMUSG00000028341	7.88928	1.39932	2.49516	2.43e-41	2.76e-40	up	Nr4a3	protein_coding
ENSMUSG00000045731	4.857	0.0279865	7.43919	8.43e-41	9.38e-40	up	Pnoc	protein_coding
ENSMUSG00000022887	24.6875	11.5304	1.09834	1.05e-40	1.17e-39	up	Masp1	protein_coding
ENSMUSG00000042408	12.7194	26.3632	-1.05149	1.68e-40	1.85e-39	down	Zmym6	protein_coding
ENSMUSG00000042379	5.7962	0.587716	3.30192	2.91e-40	3.18e-39	up	Esm1	protein_coding
ENSMUSG00000056758	17.1471	6.71675	1.35213	2.66e-39	2.84e-38	up	Hmga2	protein_coding
ENSMUSG00000027832	8.6943	1.93107	2.17067	1.06e-38	1.12e-37	up	Ptx3	protein_coding
ENSMUSG00000027398	6.52073	0.951539	2.7767	1.66e-38	1.74e-37	up	Il1b	protein_coding
ENSMUSG00000035373	11.9413	3.66623	1.70359	1.68e-38	1.76e-37	up	Ccl7	protein_coding
ENSMUSG00000068240	6.11821	0.839594	2.86535	2.31e-37	2.32e-36	up	Gm11808	protein_coding
ENSMUSG00000030854	11.2436	3.44233	1.70764	1.81e-36	1.76e-35	up	Ptpn5	protein_coding
ENSMUSG00000031189	19.7232	8.81573	1.16174	8.29e-36	7.95e-35	up	Aff2	protein_coding
ENSMUSG00000030162	4.53499	0.335837	3.75526	4.7e-35	4.4e-34	up	Olr1	protein_coding
ENSMUSG00000027859	6.44023	1.09147	2.56084	5.06e-35	4.72e-34	up	Ngf	protein_coding
ENSMUSG00000053199	18.0326	7.83621	1.20238	1.23e-34	1.13e-33	up	Arhgap20	protein_coding
ENSMUSG00000015652	5.09851	0.559729	3.18728	1.37e-34	1.26e-33	up	Steap1	protein_coding
ENSMUSG00000041046	13.0146	4.72971	1.46031	9.14e-34	8.12e-33	up	Ramp3	protein_coding
ENSMUSG00000051185	7.70144	17.5475	-1.18807	3.79e-33	3.31e-32	down	Fam174a	protein_coding
ENSMUSG00000035385	11.7534	4.142	1.50468	5.64e-32	4.75e-31	up	Ccl2	protein_coding
ENSMUSG00000055301	12.6926	4.72971	1.42416	8.1e-32	6.8e-31	up	Adh7	protein_coding
ENSMUSG00000024883	11.4314	4.22595	1.43565	3.75e-29	2.89e-28	up	Rin1	protein_coding
ENSMUSG00000021130	14.6515	6.29695	1.21832	5.07e-29	3.89e-28	up	Galnt16	protein_coding
ENSMUSG00000007097	9.04315	18.527	-1.03473	2.95e-28	2.21e-27	down	Atp1a2	protein_coding
ENSMUSG00000047562	3.16644	0.0279865	6.82199	3.01e-28	2.25e-27	up	Mmp10	protein_coding
ENSMUSG00000042622	14.1685	6.10105	1.21556	5.03e-28	3.72e-27	up	Maff	protein_coding
ENSMUSG00000043501	5.84987	13.7134	-1.22911	1.26e-27	9.12e-27	down	Lgals2	protein_coding
ENSMUSG00000050578	6.11821	1.37134	2.15753	1.55e-27	1.12e-26	up	Mmp13	protein_coding
ENSMUSG00000068699	17.8716	8.73177	1.03332	2.94e-27	2.09e-26	up	Flnc	protein_coding
ENSMUSG00000003665	2.95177	0.0559729	5.72071	3.45e-27	2.44e-26	up	Has1	protein_coding
ENSMUSG00000006014	9.33833	3.19046	1.5494	8.31e-27	5.83e-26	up	Prg4	protein_coding
ENSMUSG00000023013	10.5995	4.00206	1.40519	2.44e-26	1.67e-25	up	Aqp2	protein_coding
ENSMUSG00000098470	4.42766	11.2785	-1.34897	2.45e-26	1.68e-25	down	C1rb	protein_coding
ENSMUSG00000030144	7.35259	2.09898	1.80856	2.55e-26	1.75e-25	up	Clec4d	protein_coding
ENSMUSG00000032373	15.5102	7.27648	1.09191	5.75e-26	3.88e-25	up	Car12	protein_coding
ENSMUSG00000028859	9.44566	3.38636	1.47992	1.98e-25	1.3e-24	up	Csf3r	protein_coding
ENSMUSG00000071713	11.8071	4.86964	1.27776	2.04e-25	1.34e-24	up	Csf2rb	protein_coding
ENSMUSG00000029659	6.78907	1.87509	1.85625	2.98e-25	1.95e-24	up	Medag	protein_coding
ENSMUSG00000028268	8.05028	16.3161	-1.01919	1.67e-24	1.05e-23	down	Gbp3	protein_coding
ENSMUSG00000015533	14.5173	6.88467	1.07632	6.98e-24	4.26e-23	up	Itga2	protein_coding
ENSMUSG00000027908	3.30062	0.335837	3.2969	1.28e-23	7.71e-23	up	Tchhl1	protein_coding
ENSMUSG00000049303	8.93581	3.3024	1.43608	3.73e-23	2.2e-22	up	Syt12	protein_coding
ENSMUSG00000029882	0.0134171	2.71469	-7.66056	3.78e-23	2.23e-22	down	2210010C04Rik	protein_coding
ENSMUSG00000048636	14.5173	7.0246	1.04729	6.54e-23	3.81e-22	up	A730049H05Rik	protein_coding
ENSMUSG00000052942	7.19159	2.29489	1.64789	7.96e-23	4.62e-22	up	Glis3	protein_coding
ENSMUSG00000022367	3.9178	0.643688	2.60561	2.41e-22	1.38e-21	up	Has2	protein_coding
ENSMUSG00000034634	3.51529	0.47577	2.88531	2.58e-22	1.47e-21	up	Ly6d	protein_coding
ENSMUSG00000022382	11.2972	4.92562	1.19759	3.48e-22	1.96e-21	up	Wnt7b	protein_coding
ENSMUSG00000000627	3.13961	0.335837	3.22475	3.81e-22	2.15e-21	up	Sema4f	protein_coding
ENSMUSG00000021950	3.13961	0.335837	3.22475	3.81e-22	2.15e-21	up	Anxa8	protein_coding
ENSMUSG00000049791	12.0218	5.45736	1.13937	7.85e-22	4.34e-21	up	Fzd4	protein_coding
ENSMUSG00000026822	14.249	6.99661	1.02613	7.91e-22	4.37e-21	up	Lcn2	protein_coding
ENSMUSG00000040495	2.68343	7.69628	-1.52008	8.36e-22	4.62e-21	down	Chrm4	protein_coding
ENSMUSG00000028525	12.3169	5.70924	1.10927	1.88e-21	1.02e-20	up	Pde4b	protein_coding
ENSMUSG00000031779	4.34715	0.895567	2.2792	2.54e-21	1.37e-20	up	Ccl22	protein_coding
ENSMUSG00000043644	0.56352	3.58227	-2.66833	4.6e-21	2.45e-20	down	0610009L18Rik	protein_coding
ENSMUSG00000037095	14.1953	7.08057	1.00348	5.04e-21	2.67e-20	up	Lrg1	protein_coding
ENSMUSG00000027513	0.18784	2.60274	-3.79246	5.99e-21	3.16e-20	down	Pck1	protein_coding
ENSMUSG00000031298	4.23982	10.0192	-1.24069	6.66e-21	3.51e-20	down	Gpr64	protein_coding
ENSMUSG00000025479	3.59579	9.01164	-1.32548	7.66e-21	4.02e-20	down	Cyp2e1	protein_coding
ENSMUSG00000057163	0.0134171	2.37885	-7.47004	8.82e-21	4.62e-20	down	Prss2	protein_coding
ENSMUSG00000018924	2.60292	0.195905	3.73191	9.81e-21	5.13e-20	up	Alox15	protein_coding
ENSMUSG00000058427	2.33458	0.000187749	7.38229	1.5e-20	7.73e-20	up	Cxcl2	protein_coding
ENSMUSG00000018411	2.30775	6.8287	-1.56512	2.61e-20	1.34e-19	down	Mapt	protein_coding
ENSMUSG00000025804	7.11108	2.51878	1.49734	7.43e-20	3.71e-19	up	Ccr1	protein_coding
ENSMUSG00000047798	4.56183	1.11946	2.02681	1.85e-19	9.07e-19	up	Cd300lf	protein_coding
ENSMUSG00000073940	10.358	4.70172	1.13949	4.95e-19	2.35e-18	up	Hbb-bt	protein_coding
ENSMUSG00000011463	0.0268343	2.01502	-6.23058	5.76e-19	2.72e-18	down	Cpb1	protein_coding
ENSMUSG00000047517	0.0536685	1.98704	-5.2104	1.18e-18	5.48e-18	down	Dmbt1	protein_coding
ENSMUSG00000039236	9.392	4.11401	1.19089	1.47e-18	6.81e-18	up	Isg20	protein_coding
ENSMUSG00000019989	8.64064	3.63824	1.2479	2.14e-18	9.78e-18	up	Enpp3	protein_coding
ENSMUSG00000031966	0.483017	3.07851	-2.67209	2.39e-18	1.09e-17	down	Glb1l3	protein_coding
ENSMUSG00000097148	8.29179	3.47032	1.25661	6.81e-18	3.02e-17	up	Gm3839	protein_coding
ENSMUSG00000029380	5.42052	1.70717	1.66682	7.41e-18	3.28e-17	up	Cxcl1	protein_coding
ENSMUSG00000079042	4.56183	9.90721	-1.11887	8.68e-18	3.82e-17	down	Trim61	protein_coding
ENSMUSG00000021699	6.62807	2.43482	1.44477	9.95e-18	4.36e-17	up	Pde4d	protein_coding
ENSMUSG00000026180	3.7568	0.839594	2.16174	1.46e-17	6.31e-17	up	Cxcr2	protein_coding
ENSMUSG00000021403	3.62263	0.783621	2.20881	2.07e-17	8.9e-17	up	Serpinb9b	protein_coding
ENSMUSG00000064294	1.90523	5.68125	-1.57624	2.54e-17	1.09e-16	down	Aox3	protein_coding
ENSMUSG00000015354	3.24695	0.615702	2.39878	3.01e-17	1.28e-16	up	Pcolce2	protein_coding
ENSMUSG00000030142	2.14674	0.167919	3.67631	3.31e-17	1.41e-16	up	Clec4e	protein_coding
ENSMUSG00000020181	3.81047	0.895567	2.0891	4.18e-17	1.76e-16	up	Nav3	protein_coding
ENSMUSG00000060212	3.16644	7.61232	-1.26547	1.02e-16	4.21e-16	down	Pcnxl2	protein_coding
ENSMUSG00000048731	1.9589	5.65326	-1.52904	1.46e-16	6e-16	down	Ggnbp1	protein_coding
ENSMUSG00000079597	1.71739	0.0279865	5.93935	1.8e-16	7.34e-16	up	Gm5483	protein_coding
ENSMUSG00000096035	1.69056	0.0279865	5.91663	3.06e-16	1.23e-15	up	Gm1045	protein_coding
ENSMUSG00000063522	1.71739	0.000187749	6.93935	5.95e-16	2.35e-15	up	2010109I03Rik	protein_coding
ENSMUSG00000089672	7.99661	3.58227	1.15852	2.08e-15	7.94e-15	up	Gp49a	protein_coding
ENSMUSG00000013974	1.58322	0.0279865	5.82199	2.59e-15	9.8e-15	up	1810033B17Rik	protein_coding
ENSMUSG00000026271	4.13248	1.20342	1.77987	3.54e-15	1.33e-14	up	Gpr35	protein_coding
ENSMUSG00000024225	0.0268343	1.56724	-5.86801	3.59e-15	1.35e-14	down	Clps	protein_coding
ENSMUSG00000038128	2.92494	0.587716	2.31521	4.17e-15	1.56e-14	up	Camk4	protein_coding
ENSMUSG00000022780	1.55639	0.0279865	5.79733	4.42e-15	1.65e-14	up	Mfi2	protein_coding
ENSMUSG00000040809	2.49559	0.419797	2.57162	1.32e-14	4.78e-14	up	Chi3l3	protein_coding
ENSMUSG00000029373	8.58697	4.11401	1.0616	1.81e-14	6.48e-14	up	Pf4	protein_coding
ENSMUSG00000022218	2.76393	0.559729	2.30392	2.78e-14	9.81e-14	up	Tgm1	protein_coding
ENSMUSG00000029379	1.47589	0.000187749	6.72071	4.55e-14	1.59e-13	up	Cxcl3	protein_coding
ENSMUSG00000035403	0.590354	2.79865	-2.24508	4.81e-14	1.67e-13	down	Crb2	protein_coding
ENSMUSG00000058579	0.37568	2.29489	-2.61085	9.37e-14	3.2e-13	down	Cela2a	protein_coding
ENSMUSG00000003545	8.02345	3.83414	1.06532	1.09e-13	3.71e-13	up	Fosb	protein_coding
ENSMUSG00000054106	0.0134171	1.39932	-6.70451	2e-13	6.66e-13	down	Try4	protein_coding
ENSMUSG00000031517	2.0394	5.26145	-1.36731	2.34e-13	7.73e-13	down	Gpm6a	protein_coding
ENSMUSG00000055978	4.29348	1.4553	1.56084	2.73e-13	8.98e-13	up	Fut2	protein_coding
ENSMUSG00000028871	1.47589	4.30991	-1.54608	3.58e-13	1.17e-12	down	Rspo1	protein_coding
ENSMUSG00000039419	3.86414	1.2314	1.64984	5.38e-13	1.73e-12	up	Cntnap2	protein_coding
ENSMUSG00000021360	5.98404	2.54677	1.23245	5.57e-13	1.79e-12	up	Gcnt2	protein_coding
ENSMUSG00000084174	0.0134171	1.34335	-6.64561	5.59e-13	1.79e-12	down	Sycn	protein_coding
ENSMUSG00000050635	1.31488	0.0279865	5.55406	5.89e-13	1.89e-12	up	Sprr2f	protein_coding
ENSMUSG00000059657	1.61006	0.139932	3.52431	6.49e-13	2.07e-12	up	Stfa2l1	protein_coding
ENSMUSG00000047631	2.49559	5.87716	-1.23574	8.02e-13	2.54e-12	down	Apof	protein_coding
ENSMUSG00000050896	1.74423	0.195905	3.15436	9.25e-13	2.92e-12	up	Rtn4rl2	protein_coding
ENSMUSG00000027068	2.95177	0.755634	1.96582	1.13e-12	3.54e-12	up	Dhrs9	protein_coding
ENSMUSG00000031789	3.13961	6.71675	-1.09718	3.35e-12	1.01e-11	down	Cngb1	protein_coding
ENSMUSG00000091449	2.38825	0.503756	2.24516	3.34e-12	1.01e-11	up	Gm10269	protein_coding
ENSMUSG00000031844	2.28091	5.42937	-1.25117	3.65e-12	1.1e-11	down	Hsd17b2	protein_coding
ENSMUSG00000044626	1.23438	0.000187749	6.46291	3.98e-12	1.2e-11	up	Liph	protein_coding
ENSMUSG00000023070	0.966034	3.24643	-1.74871	5.55e-12	1.65e-11	down	Rgn	protein_coding
ENSMUSG00000070942	5.39369	2.29489	1.23285	7.52e-12	2.21e-11	up	Il1rl2	protein_coding
ENSMUSG00000035020	1.18071	0.000187749	6.39878	1.1e-11	3.2e-11	up	Epgn	protein_coding
ENSMUSG00000019850	6.27922	2.91059	1.10927	1.11e-11	3.23e-11	up	Tnfaip3	protein_coding
ENSMUSG00000025515	2.01257	0.363824	2.46773	1.39e-11	3.99e-11	up	Muc2	protein_coding
ENSMUSG00000022602	3.48846	1.14744	1.60416	1.83e-11	5.21e-11	up	Arc	protein_coding
ENSMUSG00000015484	3.32745	1.06349	1.64562	2.34e-11	6.58e-11	up	Fam163a	protein_coding
ENSMUSG00000000416	2.7371	5.96112	-1.12294	2.34e-11	6.6e-11	down	Cttnbp2	protein_coding
ENSMUSG00000047678	0.831862	2.91059	-1.8069	2.49e-11	6.99e-11	down	Gpr82	protein_coding
ENSMUSG00000032515	6.86957	3.38636	1.02048	3.22e-11	8.94e-11	up	Csrnp1	protein_coding
ENSMUSG00000026818	0.0134171	1.11946	-6.38258	3.68e-11	1.02e-10	down	Cel	protein_coding
ENSMUSG00000035104	3.11278	6.46487	-1.05442	3.77e-11	1.04e-10	down	Eva1a	protein_coding
ENSMUSG00000074272	3.8373	1.39932	1.45536	5.38e-11	1.47e-10	up	Ceacam1	protein_coding
ENSMUSG00000046593	0.322011	1.84711	-2.52008	5.63e-11	1.54e-10	down	Tmem215	protein_coding
ENSMUSG00000021198	2.28091	5.20548	-1.19042	6.02e-11	1.64e-10	down	Unc79	protein_coding
ENSMUSG00000031097	1.8784	4.58978	-1.28892	6.16e-11	1.67e-10	down	Tnni2	protein_coding
ENSMUSG00000048442	1.93207	4.64575	-1.26577	8.73e-11	2.34e-10	down	Smim5	protein_coding
ENSMUSG00000021974	3.16644	6.43688	-1.0235	1.2e-10	3.17e-10	down	Fgf9	protein_coding
ENSMUSG00000048281	0.697691	2.54677	-1.86801	1.7e-10	4.43e-10	down	Dleu7	protein_coding
ENSMUSG00000068302	5.74253	2.71469	1.0809	2.02e-10	5.22e-10	up	Noto	protein_coding
ENSMUSG00000025938	1.74423	0.307851	2.50228	2.26e-10	5.8e-10	up	Slco5a1	protein_coding
ENSMUSG00000063531	6.17188	3.02254	1.02995	2.33e-10	5.96e-10	up	Sema3e	protein_coding
ENSMUSG00000043110	0.56352	2.2669	-2.00818	2.59e-10	6.6e-10	down	Lrrn4	protein_coding
ENSMUSG00000031870	1.7979	0.335837	2.42047	2.65e-10	6.75e-10	up	Pgr	protein_coding
ENSMUSG00000079598	0.697691	2.51878	-1.85207	2.72e-10	6.91e-10	down	Clec2l	protein_coding
ENSMUSG00000034059	0.858697	2.79865	-1.70451	3.3e-10	8.32e-10	down	Ypel4	protein_coding
ENSMUSG00000025582	1.90523	0.39181	2.28174	3.38e-10	8.53e-10	up	Nptx1	protein_coding
ENSMUSG00000044177	0.75136	2.60274	-1.79246	3.46e-10	8.73e-10	down	Wfikkn2	protein_coding
ENSMUSG00000029814	1.15387	3.3024	-1.51703	3.47e-10	8.74e-10	down	Igf2bp3	protein_coding
ENSMUSG00000015355	3.05911	6.18501	-1.01566	3.56e-10	8.95e-10	down	Cd48	protein_coding
ENSMUSG00000063556	1.39538	3.69421	-1.40461	3.68e-10	9.25e-10	down	Gm10132	protein_coding
ENSMUSG00000042265	2.01257	0.447783	2.16817	3.97e-10	9.95e-10	up	Trem1	protein_coding
ENSMUSG00000041827	2.8981	0.923553	1.64984	4.14e-10	1.03e-09	up	Oasl1	protein_coding
ENSMUSG00000020335	1.23438	3.41435	-1.46783	4.74e-10	1.18e-09	down	Zfp354b	protein_coding
ENSMUSG00000022579	0.617188	2.32288	-1.91213	5.81e-10	1.43e-09	down	Gpihbp1	protein_coding
ENSMUSG00000027674	1.12704	3.21844	-1.51382	6.16e-10	1.52e-09	down	Pex5l	protein_coding
ENSMUSG00000062794	1.58322	3.94609	-1.31756	6.91e-10	1.7e-09	down	Zfp599	protein_coding
ENSMUSG00000078670	3.19328	1.11946	1.51224	7.41e-10	1.81e-09	up	Fam174b	protein_coding
ENSMUSG00000039252	5.42052	2.57475	1.074	7.91e-10	1.93e-09	up	Lgi2	protein_coding
ENSMUSG00000072915	1.90523	4.42186	-1.21469	8.91e-10	2.15e-09	down	Gm12258	protein_coding
ENSMUSG00000050545	0.402514	1.87509	-2.21985	8.97e-10	2.17e-09	down	Fam228b	protein_coding
ENSMUSG00000090137	2.06624	4.64575	-1.1689	1.11e-09	2.66e-09	down	Uba52	protein_coding
ENSMUSG00000027737	3.9178	1.59523	1.29628	1.29e-09	3.06e-09	up	Slc7a11	protein_coding
ENSMUSG00000062478	0.0134171	0.923553	-6.10505	1.63e-09	3.82e-09	down	Ctrc	protein_coding
ENSMUSG00000042647	1.77106	4.142	-1.22571	2.33e-09	5.4e-09	down	Acad12	protein_coding
ENSMUSG00000027500	1.74423	4.08602	-1.22811	2.82e-09	6.5e-09	down	Stmn2	protein_coding
ENSMUSG00000078680	0.0134171	0.895567	-6.06065	2.82e-09	6.5e-09	down	Mup10	protein_coding
ENSMUSG00000021255	0.56352	2.12697	-1.91626	2.9e-09	6.68e-09	down	Esrrb	protein_coding
ENSMUSG00000025784	1.15387	3.13448	-1.44174	3.92e-09	8.93e-09	down	Clec3b	protein_coding
ENSMUSG00000028269	0.805028	2.54677	-1.66156	3.93e-09	8.93e-09	down	Gbp2b	protein_coding
ENSMUSG00000049985	3.30062	1.25939	1.39001	4.18e-09	9.48e-09	up	Ankrd55	protein_coding
ENSMUSG00000069814	0.402514	1.79113	-2.15376	4.19e-09	9.51e-09	down	E130309D14Rik	protein_coding
ENSMUSG00000070695	4.18615	1.84711	1.18036	5.6e-09	1.26e-08	up	Cntnap5a	protein_coding
ENSMUSG00000050075	1.10021	0.111946	3.2969	7.33e-09	1.62e-08	up	Gpr171	protein_coding
ENSMUSG00000046844	0.9392	0.0559729	4.06863	7.99e-09	1.76e-08	up	Vat1l	protein_coding
ENSMUSG00000078763	1.66372	0.363824	2.1931	1.02e-08	2.22e-08	up	Slfn1	protein_coding
ENSMUSG00000064246	2.49559	0.811607	1.62053	1.04e-08	2.26e-08	up	Chi3l1	protein_coding
ENSMUSG00000022758	1.55639	3.69421	-1.24707	1.08e-08	2.34e-08	down	P2rx6	protein_coding
ENSMUSG00000030137	3.13961	1.20342	1.38345	1.12e-08	2.44e-08	up	Tuba8	protein_coding
ENSMUSG00000030237	0.966034	2.74267	-1.50544	1.29e-08	2.79e-08	down	Slco1a4	protein_coding
ENSMUSG00000059395	2.11991	4.50582	-1.08779	1.49e-08	3.21e-08	down	Nkapl	protein_coding
ENSMUSG00000032625	3.6763	1.56724	1.23003	1.67e-08	3.57e-08	up	Thsd7a	protein_coding
ENSMUSG00000005800	1.9589	0.531743	1.88125	1.83e-08	3.89e-08	up	Mmp8	protein_coding
ENSMUSG00000020018	2.38825	4.86964	-1.02786	1.9e-08	4.04e-08	down	Snrpf	protein_coding
ENSMUSG00000022085	1.26121	0.195905	2.68658	2.04e-08	4.31e-08	up	Pebp4	protein_coding
ENSMUSG00000026205	3.00544	1.14744	1.38915	2.08e-08	4.39e-08	up	Slc23a3	protein_coding
ENSMUSG00000025588	0.536685	1.95905	-1.86801	2.13e-08	4.49e-08	down	Nat1	protein_coding
ENSMUSG00000063903	0.483017	1.84711	-1.93512	2.56e-08	5.36e-08	down	Klk1	protein_coding
ENSMUSG00000033854	0.805028	0.0279865	4.84624	2.7e-08	5.65e-08	up	Kcnk10	protein_coding
ENSMUSG00000034825	1.98574	0.559729	1.82687	2.79e-08	5.81e-08	up	Nrip3	protein_coding
ENSMUSG00000078249	1.98574	0.559729	1.82687	2.79e-08	5.81e-08	up	Hmga1-rs1	protein_coding
ENSMUSG00000019761	1.85156	4.05804	-1.13204	2.86e-08	5.96e-08	down	Krt10	protein_coding
ENSMUSG00000042165	1.8784	0.503756	1.89871	2.94e-08	6.11e-08	up	Gm9774	protein_coding
ENSMUSG00000022181	0.268343	1.39932	-2.38258	3.34e-08	6.9e-08	down	C6	protein_coding
ENSMUSG00000073125	1.39538	3.35837	-1.2671	3.38e-08	6.99e-08	down	Xlr3b	protein_coding
ENSMUSG00000037446	0.9392	2.63073	-1.48596	3.46e-08	7.13e-08	down	Tulp1	protein_coding
ENSMUSG00000020544	0.992868	2.71469	-1.45111	3.68e-08	7.56e-08	down	Cox11	protein_coding
ENSMUSG00000061039	2.54926	0.895567	1.5092	3.95e-08	8.08e-08	up	Olfr920	protein_coding
ENSMUSG00000004933	0.590354	2.01502	-1.77115	4.32e-08	8.83e-08	down	Matk	protein_coding
ENSMUSG00000026073	2.25408	0.727648	1.63123	4.6e-08	9.36e-08	up	Il1r2	protein_coding
ENSMUSG00000038304	0.56352	1.95905	-1.79762	4.87e-08	9.87e-08	down	Cd160	protein_coding
ENSMUSG00000029372	0.75136	0.000187749	5.7467	5.07e-08	1.03e-07	up	Ppbp	protein_coding
ENSMUSG00000032172	1.34171	0.251878	2.41328	5.08e-08	1.03e-07	up	Olfm2	protein_coding
ENSMUSG00000022651	1.77106	0.47577	1.89628	7.46e-08	1.48e-07	up	Retnlg	protein_coding
ENSMUSG00000025091	0.0268343	0.755634	-4.81554	7.42e-08	1.48e-07	down	Pnliprp2	protein_coding
ENSMUSG00000022763	1.7979	3.89012	-1.1135	8.23e-08	1.63e-07	down	Aifm3	protein_coding
ENSMUSG00000078686	0.0134171	0.727648	-5.76109	8.22e-08	1.63e-07	down	Mup9	protein_coding
ENSMUSG00000022902	0.724525	0.000187749	5.69424	8.78e-08	1.74e-07	up	Stfa2	protein_coding
ENSMUSG00000039154	0.348846	1.51127	-2.1151	9.46e-08	1.87e-07	down	Shd	protein_coding
ENSMUSG00000066652	0.0805028	0.895567	-3.47569	9.66e-08	1.91e-07	down	Lefty2	protein_coding
ENSMUSG00000021280	0.966034	2.60274	-1.42989	9.74e-08	1.92e-07	down	Exoc3l4	protein_coding
ENSMUSG00000026736	0.75136	2.23892	-1.57523	1.08e-07	2.13e-07	down	4930426L09Rik	protein_coding
ENSMUSG00000062393	1.85156	0.531743	1.79994	1.1e-07	2.16e-07	up	Dgkk	protein_coding
ENSMUSG00000044957	0.0536685	0.811607	-3.91863	1.15e-07	2.25e-07	down	Pp2d1	protein_coding
ENSMUSG00000026117	1.10021	2.79865	-1.34696	1.27e-07	2.47e-07	down	Zap70	protein_coding
ENSMUSG00000051627	0.966034	0.111946	3.10927	1.29e-07	2.51e-07	up	Hist1h1e	protein_coding
ENSMUSG00000018500	3.08594	1.28738	1.26128	1.34e-07	2.6e-07	up	Adora2b	protein_coding
ENSMUSG00000074479	3.08594	1.28738	1.26128	1.34e-07	2.6e-07	up	Gm10704	protein_coding
ENSMUSG00000059654	0.0134171	0.699661	-5.70451	1.46e-07	2.81e-07	down	Reg1	protein_coding
ENSMUSG00000046623	0.697691	0.000187749	5.63979	1.53e-07	2.94e-07	up	Gjb4	protein_coding
ENSMUSG00000010751	4.42766	2.21093	1.00189	1.54e-07	2.96e-07	up	Tnfrsf22	protein_coding
ENSMUSG00000053963	0.322011	1.42731	-2.14811	1.63e-07	3.12e-07	down	6330403A02Rik	protein_coding
ENSMUSG00000049100	2.62976	1.00751	1.38413	1.7e-07	3.25e-07	up	Pcdh10	protein_coding
ENSMUSG00000071552	1.39538	0.307851	2.18036	1.72e-07	3.29e-07	up	Tigit	protein_coding
ENSMUSG00000034394	1.44905	0.335837	2.10927	1.82e-07	3.47e-07	up	Lif	protein_coding
ENSMUSG00000022126	1.0197	0.139932	2.86535	1.84e-07	3.51e-07	up	Irg1	protein_coding
ENSMUSG00000063727	1.71739	0.47577	1.85189	1.85e-07	3.53e-07	up	Tnfrsf11b	protein_coding
ENSMUSG00000049871	2.14674	4.30991	-1.00551	2.07e-07	3.93e-07	down	Nlrc3	protein_coding
ENSMUSG00000022132	0.966034	2.54677	-1.39852	2.14e-07	4.07e-07	down	Cldn10	protein_coding
ENSMUSG00000095779	1.28805	3.05052	-1.24387	2.15e-07	4.08e-07	down	Gm2163	protein_coding
ENSMUSG00000025128	1.90523	0.587716	1.69678	2.36e-07	4.46e-07	up	Bhlhe22	protein_coding
ENSMUSG00000044681	0.509851	1.76315	-1.79	2.46e-07	4.64e-07	down	Cnpy1	protein_coding
ENSMUSG00000038793	0.75136	2.18294	-1.5387	2.52e-07	4.75e-07	down	Lefty1	protein_coding
ENSMUSG00000042367	0.670857	0.000187749	5.5832	2.66e-07	5.01e-07	up	Gjb3	protein_coding
ENSMUSG00000028699	0.805028	2.2669	-1.49361	2.74e-07	5.15e-07	down	Tspan1	protein_coding
ENSMUSG00000040537	1.39538	3.19046	-1.1931	2.87e-07	5.38e-07	down	Adam22	protein_coding
ENSMUSG00000028047	1.7979	3.77817	-1.07138	3.03e-07	5.66e-07	down	Thbs3	protein_coding
ENSMUSG00000079014	1.98574	0.643688	1.62524	3.1e-07	5.79e-07	up	Serpina3i	protein_coding
ENSMUSG00000078185	2.17358	0.755634	1.52431	3.23e-07	6.01e-07	up	Chml	protein_coding
ENSMUSG00000049350	1.10021	2.71469	-1.30301	3.93e-07	7.24e-07	down	Zg16	protein_coding
ENSMUSG00000042254	0.37568	1.48328	-1.98122	4.01e-07	7.37e-07	down	Cilp	protein_coding
ENSMUSG00000053746	3.24695	1.4553	1.15777	4.32e-07	7.91e-07	up	Ptrh1	protein_coding
ENSMUSG00000044976	1.71739	0.503756	1.76942	4.35e-07	7.97e-07	up	Wdr72	protein_coding
ENSMUSG00000042800	0.0134171	0.643688	-5.58421	4.64e-07	8.46e-07	down	1700015E13Rik	protein_coding
ENSMUSG00000071424	0.75136	0.0559729	3.7467	5.06e-07	9.19e-07	up	Grid2	protein_coding
ENSMUSG00000019027	0.805028	2.21093	-1.45754	6.2e-07	1.12e-06	down	Dnah1	protein_coding
ENSMUSG00000026839	0.805028	2.21093	-1.45754	6.2e-07	1.12e-06	down	Upp2	protein_coding
ENSMUSG00000032860	2.57609	1.0355	1.31486	6.5e-07	1.17e-06	up	P2ry2	protein_coding
ENSMUSG00000030110	1.20754	0.251878	2.26128	6.61e-07	1.19e-06	up	Ret	protein_coding
ENSMUSG00000031530	3.08594	1.37134	1.17013	6.71e-07	1.2e-06	up	Dusp4	protein_coding
ENSMUSG00000036526	0.912365	2.37885	-1.38258	6.73e-07	1.21e-06	down	Card11	protein_coding
ENSMUSG00000025175	0.18784	1.06349	-2.50122	7.37e-07	1.32e-06	down	Fn3k	protein_coding
ENSMUSG00000028874	3.64946	1.76315	1.04953	7.43e-07	1.33e-06	up	Fgr	protein_coding
ENSMUSG00000038292	0.805028	0.0839594	3.26128	8.48e-07	1.51e-06	up	Ccdc155	protein_coding
ENSMUSG00000038115	0.644023	0.0279865	4.52431	9.17e-07	1.62e-06	up	Ano2	protein_coding
ENSMUSG00000030800	1.23438	2.85462	-1.20952	9.25e-07	1.64e-06	down	Prss8	protein_coding
ENSMUSG00000027489	1.77106	3.63824	-1.03863	9.59e-07	1.69e-06	down	Necab3	protein_coding
ENSMUSG00000078126	0.402514	1.48328	-1.88168	9.69e-07	1.71e-06	down	Rpl23a-ps3	protein_coding
ENSMUSG00000058952	0.134171	0.923553	-2.78312	1.01e-06	1.78e-06	down	Cfi	protein_coding
ENSMUSG00000039438	0.0805028	0.783621	-3.28304	1.1e-06	1.94e-06	down	Ttc36	protein_coding
ENSMUSG00000038112	1.39538	0.363824	1.93935	1.25e-06	2.18e-06	up	AW551984	protein_coding
ENSMUSG00000040283	0.18784	1.0355	-2.46275	1.28e-06	2.23e-06	down	Btnl9	protein_coding
ENSMUSG00000031552	0.295177	1.25939	-2.09307	1.3e-06	2.26e-06	down	Adam18	protein_coding
ENSMUSG00000003477	0.214674	1.09147	-2.34605	1.34e-06	2.33e-06	down	Inmt	protein_coding
ENSMUSG00000043410	0.0536685	0.699661	-3.70451	1.37e-06	2.38e-06	down	Hfm1	protein_coding
ENSMUSG00000031554	0.966034	2.40684	-1.31699	1.47e-06	2.54e-06	down	Adam5	protein_coding
ENSMUSG00000026058	0.107337	0.839594	-2.96754	1.48e-06	2.55e-06	down	Khdrbs2	protein_coding
ENSMUSG00000020061	0.0268343	0.615702	-4.52008	1.6e-06	2.75e-06	down	Mybpc1	protein_coding
ENSMUSG00000045506	0.0268343	0.615702	-4.52008	1.6e-06	2.75e-06	down	A930002H24Rik	protein_coding
ENSMUSG00000058022	0.0268343	0.615702	-4.52008	1.6e-06	2.75e-06	down	Adtrp	protein_coding
ENSMUSG00000004609	2.54926	1.06349	1.26128	1.65e-06	2.83e-06	up	Cd33	protein_coding
ENSMUSG00000067235	0.885531	2.2669	-1.35611	1.76e-06	3e-06	down	H2-Q10	protein_coding
ENSMUSG00000056366	1.82473	0.615702	1.56738	1.77e-06	3.02e-06	up	Fabp3-ps1	protein_coding
ENSMUSG00000059146	0.56352	1.73516	-1.62253	1.77e-06	3.03e-06	down	Ntrk3	protein_coding
ENSMUSG00000025909	0.134171	0.895567	-2.73872	1.8e-06	3.07e-06	down	Sntg1	protein_coding
ENSMUSG00000020399	2.71026	1.17543	1.20524	1.86e-06	3.17e-06	up	Havcr2	protein_coding
ENSMUSG00000049357	0.161006	0.951539	-2.56315	2.05e-06	3.47e-06	down	4933408B17Rik	protein_coding
ENSMUSG00000075569	0.670857	1.90308	-1.50426	2.19e-06	3.7e-06	down	Rsph10b	protein_coding
ENSMUSG00000039193	0.214674	1.06349	-2.30858	2.3e-06	3.87e-06	down	Nlrc4	protein_coding
ENSMUSG00000073016	2.8176	1.25939	1.16174	2.34e-06	3.94e-06	up	Uprt	protein_coding
ENSMUSG00000059625	1.77106	3.55428	-1.00494	2.44e-06	4.09e-06	down	Sohlh1	protein_coding
ENSMUSG00000020377	0.402514	1.42731	-1.82619	2.5e-06	4.2e-06	down	Ltc4s	protein_coding
ENSMUSG00000020581	0.0536685	0.671675	-3.64561	2.55e-06	4.28e-06	down	Agr2	protein_coding
ENSMUSG00000030996	0.0536685	0.671675	-3.64561	2.55e-06	4.28e-06	down	Art1	protein_coding
ENSMUSG00000047033	1.07337	0.223892	2.26128	2.76e-06	4.59e-06	up	Pcdhb15	protein_coding
ENSMUSG00000059991	2.54926	1.09147	1.2238	2.87e-06	4.77e-06	up	Nptx2	protein_coding
ENSMUSG00000004341	0.670857	0.0559729	3.5832	3e-06	4.97e-06	up	Gpx6	protein_coding
ENSMUSG00000042357	0.670857	0.0559729	3.5832	3e-06	4.97e-06	up	Gjb5	protein_coding
ENSMUSG00000021414	0.134171	0.86758	-2.69292	3.2e-06	5.27e-06	down	Fam217a	protein_coding
ENSMUSG00000031883	0.134171	0.86758	-2.69292	3.2e-06	5.27e-06	down	Car7	protein_coding
ENSMUSG00000050944	0.134171	0.86758	-2.69292	3.2e-06	5.27e-06	down	Efcab5	protein_coding
ENSMUSG00000021057	1.69056	3.41435	-1.01411	3.25e-06	5.34e-06	down	Akap5	protein_coding
ENSMUSG00000058498	0.322011	1.25939	-1.96754	3.33e-06	5.47e-06	down	Rnf207	protein_coding
ENSMUSG00000034282	1.10021	2.54677	-1.21089	3.5e-06	5.74e-06	down	Evpl	protein_coding
ENSMUSG00000067916	1.10021	2.54677	-1.21089	3.5e-06	5.74e-06	down	Gm13139	protein_coding
ENSMUSG00000029348	0.295177	1.20342	-2.02749	3.57e-06	5.84e-06	down	Asphd2	protein_coding
ENSMUSG00000015957	2.22724	0.895567	1.31439	3.74e-06	6.1e-06	up	Wnt11	protein_coding
ENSMUSG00000030165	0.0536685	0.643688	-3.58421	4.75e-06	7.65e-06	down	Klrd1	protein_coding
ENSMUSG00000019320	0.724525	0.0839594	3.10927	4.82e-06	7.76e-06	up	Noxo1	protein_coding
ENSMUSG00000036304	2.54926	1.11946	1.18728	4.89e-06	7.86e-06	up	Zdhhc23	protein_coding
ENSMUSG00000071179	0.0134171	0.531743	-5.30858	4.91e-06	7.89e-06	down	Gm46	protein_coding
ENSMUSG00000078632	0.0134171	0.531743	-5.30858	4.91e-06	7.89e-06	down	Lrrc37a	protein_coding
ENSMUSG00000087236	0.0134171	0.531743	-5.30858	4.91e-06	7.89e-06	down	Gm1305	protein_coding
ENSMUSG00000039278	0.348846	1.28738	-1.88377	4.96e-06	7.96e-06	down	Pcsk1n	protein_coding
ENSMUSG00000041698	1.7979	0.643688	1.48188	5.34e-06	8.52e-06	up	Slco1a1	protein_coding
ENSMUSG00000024347	0.322011	1.2314	-1.93512	5.44e-06	8.68e-06	down	Psd2	protein_coding
ENSMUSG00000042708	0.0268343	0.559729	-4.38258	5.55e-06	8.84e-06	down	Shcbp1l	protein_coding
ENSMUSG00000067719	1.31488	2.82663	-1.10415	5.64e-06	8.97e-06	down	Gm10221	protein_coding
ENSMUSG00000031443	0.134171	0.839594	-2.64561	5.67e-06	9.02e-06	down	F7	protein_coding
ENSMUSG00000029167	1.55639	0.503756	1.6274	5.77e-06	9.18e-06	up	Ppargc1a	protein_coding
ENSMUSG00000074472	0.18784	0.951539	-2.34076	6.58e-06	1.04e-05	down	Zfp872	protein_coding
ENSMUSG00000018634	0.214674	1.00751	-2.23058	6.66e-06	1.05e-05	down	Crhr1	protein_coding
ENSMUSG00000032549	2.84443	1.34335	1.08231	7.44e-06	1.17e-05	up	Rab6b	protein_coding
ENSMUSG00000020892	1.0197	0.223892	2.18728	7.57e-06	1.19e-05	up	Aloxe3	protein_coding
ENSMUSG00000009145	0.724525	1.90308	-1.39323	7.81e-06	1.22e-05	down	Dqx1	protein_coding
ENSMUSG00000064147	0.831862	0.139932	2.57162	8.67e-06	1.35e-05	up	Rab44	protein_coding
ENSMUSG00000021534	0.322011	1.20342	-1.90195	8.85e-06	1.37e-05	down	1700001L19Rik	protein_coding
ENSMUSG00000025432	1.71739	0.615702	1.47992	8.84e-06	1.37e-05	up	Avil	protein_coding
ENSMUSG00000094248	0.966034	2.2669	-1.23058	9.31e-06	1.44e-05	down	Hist1h2ao	protein_coding
ENSMUSG00000031937	2.49559	1.11946	1.15658	9.53e-06	1.47e-05	up	Vstm5	protein_coding
ENSMUSG00000006313	0.295177	1.14744	-1.95877	9.66e-06	1.49e-05	down	Upk1a	protein_coding
ENSMUSG00000000394	0.536685	0.0279865	4.26128	9.99e-06	1.54e-05	up	Gcg	protein_coding
ENSMUSG00000035875	0.536685	0.0279865	4.26128	9.99e-06	1.54e-05	up	AI182371	protein_coding
ENSMUSG00000064272	0.536685	0.0279865	4.26128	9.99e-06	1.54e-05	up	Gpbar1	protein_coding
ENSMUSG00000005202	1.36855	2.85462	-1.06065	1.01e-05	1.55e-05	down	Shbg	protein_coding
ENSMUSG00000021509	2.06624	0.839594	1.29924	1.01e-05	1.56e-05	up	Slc25a48	protein_coding
ENSMUSG00000027273	0.885531	0.167919	2.39878	1.03e-05	1.59e-05	up	Snap25	protein_coding
ENSMUSG00000027344	0.0268343	0.531743	-4.30858	1.04e-05	1.59e-05	down	Fsip1	protein_coding
ENSMUSG00000054763	0.0268343	0.531743	-4.30858	1.04e-05	1.59e-05	down	Defb42	protein_coding
ENSMUSG00000064016	0.0268343	0.531743	-4.30858	1.04e-05	1.59e-05	down	Gm648	protein_coding
ENSMUSG00000022652	2.44192	1.09147	1.16174	1.11e-05	1.69e-05	up	Morc1	protein_coding
ENSMUSG00000033024	0.18784	0.923553	-2.29769	1.13e-05	1.73e-05	down	Klra9	protein_coding
ENSMUSG00000026536	3.00544	1.48328	1.01878	1.17e-05	1.78e-05	up	Mnda	protein_coding
ENSMUSG00000026068	1.31488	0.39181	1.7467	1.18e-05	1.8e-05	up	Il18rap	protein_coding
ENSMUSG00000026303	0.456183	1.42731	-1.64561	1.2e-05	1.83e-05	down	Mlph	protein_coding
ENSMUSG00000031906	1.9589	0.783621	1.32182	1.32e-05	2e-05	up	Smpd3	protein_coding
ENSMUSG00000030732	1.82473	0.699661	1.38295	1.34e-05	2.03e-05	up	Chrdl2	protein_coding
ENSMUSG00000050908	1.82473	0.699661	1.38295	1.34e-05	2.03e-05	up	Tvp23a	protein_coding
ENSMUSG00000058064	2.54926	1.17543	1.11689	1.35e-05	2.04e-05	up	Gm10036	protein_coding
ENSMUSG00000069476	2.54926	1.17543	1.11689	1.35e-05	2.04e-05	up	Zfp616	protein_coding
ENSMUSG00000021631	0.75136	1.90308	-1.34076	1.42e-05	2.13e-05	down	Mrps36-ps1	protein_coding
ENSMUSG00000031896	0.322011	1.17543	-1.86801	1.43e-05	2.16e-05	down	Ctrl	protein_coding
ENSMUSG00000031344	0.483017	0.000187749	5.10927	1.44e-05	2.17e-05	up	Gabrq	protein_coding
ENSMUSG00000055629	0.483017	0.000187749	5.10927	1.44e-05	2.17e-05	up	B4galnt4	protein_coding
ENSMUSG00000058152	0.805028	0.139932	2.52431	1.49e-05	2.24e-05	up	Chsy3	protein_coding
ENSMUSG00000038060	0.56352	1.59523	-1.50122	1.5e-05	2.26e-05	down	Dlec1	protein_coding
ENSMUSG00000050558	0.670857	0.0839594	2.99824	1.53e-05	2.29e-05	up	Prokr2	protein_coding
ENSMUSG00000071506	0.107337	0.727648	-2.76109	1.55e-05	2.32e-05	down	Tmem139	protein_coding
ENSMUSG00000079235	0.107337	0.727648	-2.76109	1.55e-05	2.32e-05	down	Ccdc13	protein_coding
ENSMUSG00000046561	1.34171	0.419797	1.67631	1.71e-05	2.54e-05	up	Arsj	protein_coding
ENSMUSG00000041798	0.590354	0.0559729	3.39878	1.78e-05	2.64e-05	up	Gck	protein_coding
ENSMUSG00000027377	2.44192	1.11946	1.12521	1.83e-05	2.72e-05	up	Mall	protein_coding
ENSMUSG00000026679	2.60292	1.2314	1.07983	1.88e-05	2.79e-05	up	Enkur	protein_coding
ENSMUSG00000037406	0.214674	0.951539	-2.14811	1.9e-05	2.81e-05	down	Htra4	protein_coding
ENSMUSG00000079537	0.18784	0.895567	-2.2533	1.93e-05	2.85e-05	down	C030048H21Rik	protein_coding
ENSMUSG00000033196	0.0268343	0.503756	-4.23058	1.94e-05	2.87e-05	down	Myh2	protein_coding
ENSMUSG00000051212	0.912365	2.12697	-1.22112	1.98e-05	2.91e-05	down	Gpr183	protein_coding
ENSMUSG00000026580	0.966034	0.223892	2.10927	2.05e-05	3.02e-05	up	Selp	protein_coding
ENSMUSG00000039481	0.805028	1.95905	-1.28304	2.07e-05	3.04e-05	down	Nrtn	protein_coding
ENSMUSG00000042751	1.61006	0.587716	1.45392	2.18e-05	3.18e-05	up	Nmnat2	protein_coding
ENSMUSG00000023433	0.992868	2.23892	-1.17313	2.22e-05	3.24e-05	down	Cela3b	protein_coding
ENSMUSG00000001249	0.0805028	0.643688	-2.99925	2.26e-05	3.3e-05	down	Hpn	protein_coding
ENSMUSG00000022580	0.885531	2.071	-1.22571	2.4e-05	3.49e-05	down	Rhpn1	protein_coding
ENSMUSG00000090429	0.778194	0.139932	2.4754	2.55e-05	3.69e-05	up	Gm17271	protein_coding
ENSMUSG00000030827	0.456183	0.000187749	5.02681	2.58e-05	3.74e-05	up	Fgf21	protein_coding
ENSMUSG00000046733	0.831862	0.167919	2.30858	2.93e-05	4.2e-05	up	Gprc5a	protein_coding
ENSMUSG00000002033	0.75136	1.84711	-1.29769	3.04e-05	4.35e-05	down	Cd3g	protein_coding
ENSMUSG00000021078	0.0536685	0.559729	-3.38258	3.05e-05	4.36e-05	down	Tomm20l	protein_coding
ENSMUSG00000049353	0.56352	0.0559729	3.33167	3.22e-05	4.59e-05	up	Rd3	protein_coding
ENSMUSG00000000686	0.161006	0.811607	-2.33367	3.26e-05	4.64e-05	down	Abhd15	protein_coding
ENSMUSG00000028328	1.10021	0.307851	1.83747	3.31e-05	4.72e-05	up	Tmod1	protein_coding
ENSMUSG00000031125	1.10021	0.307851	1.83747	3.31e-05	4.72e-05	up	3830403N18Rik	protein_coding
ENSMUSG00000027560	0.483017	0.0279865	4.10927	3.34e-05	4.75e-05	up	Dok5	protein_coding
ENSMUSG00000037492	0.483017	0.0279865	4.10927	3.34e-05	4.75e-05	up	Zmat4	protein_coding
ENSMUSG00000043388	0.831862	1.95905	-1.23574	3.56e-05	5.04e-05	down	Tmem130	protein_coding
ENSMUSG00000029236	0.697691	0.111946	2.63979	3.59e-05	5.08e-05	up	Nmu	protein_coding
ENSMUSG00000032053	0.697691	0.111946	2.63979	3.59e-05	5.08e-05	up	Pou2af1	protein_coding
ENSMUSG00000052316	0.697691	0.111946	2.63979	3.59e-05	5.08e-05	up	Lrrc15	protein_coding
ENSMUSG00000049630	0.0268343	0.47577	-4.14811	3.65e-05	5.15e-05	down	C1ql3	protein_coding
ENSMUSG00000026579	1.34171	0.447783	1.5832	3.67e-05	5.18e-05	up	F5	protein_coding
ENSMUSG00000028115	0.0805028	0.615702	-2.93512	4.12e-05	5.77e-05	down	Bnipl	protein_coding
ENSMUSG00000096968	0.0805028	0.615702	-2.93512	4.12e-05	5.77e-05	down	Gm26620	protein_coding
ENSMUSG00000056716	0.295177	1.06349	-1.84915	4.16e-05	5.82e-05	down	Gm5420	protein_coding
ENSMUSG00000032845	1.23438	0.39181	1.65556	4.35e-05	6.07e-05	up	Alpk2	protein_coding
ENSMUSG00000031995	1.82473	0.755634	1.27192	4.48e-05	6.24e-05	up	St14	protein_coding
ENSMUSG00000022240	0.37568	1.20342	-1.67956	4.54e-05	6.32e-05	down	Ctnnd2	protein_coding
ENSMUSG00000090173	0.37568	1.20342	-1.67956	4.54e-05	6.32e-05	down	Fbxw10	protein_coding
ENSMUSG00000019892	0.268343	1.00751	-1.90865	4.6e-05	6.39e-05	down	Lrriq1	protein_coding
ENSMUSG00000026227	0.268343	1.00751	-1.90865	4.6e-05	6.39e-05	down	2810459M11Rik	protein_coding
ENSMUSG00000021680	0.429348	0.000187749	4.93935	4.66e-05	6.47e-05	up	Crhbp	protein_coding
ENSMUSG00000042784	1.18071	0.363824	1.69834	4.68e-05	6.48e-05	up	Muc1	protein_coding
ENSMUSG00000022686	1.55639	0.587716	1.40501	4.73e-05	6.55e-05	up	B3gnt5	protein_coding
ENSMUSG00000041741	2.52242	1.2314	1.03451	4.77e-05	6.6e-05	up	Pde3a	protein_coding
ENSMUSG00000079355	1.90523	0.811607	1.23111	4.8e-05	6.64e-05	up	Ackr4	protein_coding
ENSMUSG00000024910	0.509851	1.42731	-1.48515	4.87e-05	6.73e-05	down	Ctsw	protein_coding
ENSMUSG00000070997	1.63689	0.643688	1.34652	5.35e-05	7.35e-05	up	1700055D18Rik	protein_coding
ENSMUSG00000049152	0.134171	0.727648	-2.43916	5.41e-05	7.42e-05	down	Ugt3a2	protein_coding
ENSMUSG00000039903	0.966034	2.12697	-1.13865	5.42e-05	7.43e-05	down	Eva1c	protein_coding
ENSMUSG00000020354	0.912365	0.223892	2.02681	5.47e-05	7.49e-05	up	Sgcd	protein_coding
ENSMUSG00000030954	0.0134171	0.419797	-4.96754	5.59e-05	7.63e-05	down	Gp2	protein_coding
ENSMUSG00000005763	0.0536685	0.531743	-3.30858	5.66e-05	7.73e-05	down	Cd247	protein_coding
ENSMUSG00000003436	0.536685	0.0559729	3.26128	5.81e-05	7.92e-05	up	Dll3	protein_coding
ENSMUSG00000072294	0.536685	0.0559729	3.26128	5.81e-05	7.92e-05	up	Klf12	protein_coding
ENSMUSG00000014704	1.26121	0.419797	1.58705	6.11e-05	8.3e-05	up	Hoxa2	protein_coding
ENSMUSG00000072945	0.456183	0.0279865	4.02681	6.12e-05	8.31e-05	up	Ripply1	protein_coding
ENSMUSG00000071724	0.992868	2.15496	-1.11799	6.23e-05	8.45e-05	down	Smpd5	protein_coding
ENSMUSG00000070645	1.7979	0.755634	1.25055	6.39e-05	8.66e-05	up	Ren1	protein_coding
ENSMUSG00000040592	0.295177	1.0355	-1.81067	6.7e-05	9.04e-05	down	Cd79b	protein_coding
ENSMUSG00000023122	0.0268343	0.447783	-4.06065	6.86e-05	9.24e-05	down	Sult1c2	protein_coding
ENSMUSG00000039720	0.0268343	0.447783	-4.06065	6.86e-05	9.24e-05	down	Got1l1	protein_coding
ENSMUSG00000059898	0.0268343	0.447783	-4.06065	6.86e-05	9.24e-05	down	Dsc3	protein_coding
ENSMUSG00000024379	0.37568	1.17543	-1.64561	7.12e-05	9.57e-05	down	Tslp	protein_coding
ENSMUSG00000027318	1.23438	2.49079	-1.01282	7.15e-05	9.61e-05	down	Adam33	protein_coding
ENSMUSG00000048776	0.724525	0.139932	2.37231	7.38e-05	9.89e-05	up	Pthlh	protein_coding
ENSMUSG00000040424	2.52242	1.25939	1.00208	7.45e-05	9.99e-05	up	Hipk4	protein_coding
ENSMUSG00000037578	0.0805028	0.587716	-2.86801	7.47e-05	0.000100105	down	Pkd2l1	protein_coding
ENSMUSG00000002668	1.34171	0.47577	1.49574	7.53e-05	0.000100853	up	Dennd1c	protein_coding
ENSMUSG00000030739	0.429348	1.25939	-1.55251	8.08e-05	0.000107651	down	Myh14	protein_coding
ENSMUSG00000036196	0.241508	0.923553	-1.93512	8.22e-05	0.000109425	down	Slc26a8	protein_coding
ENSMUSG00000025383	1.90523	0.839594	1.1822	8.26e-05	0.000109764	up	Il23a	protein_coding
ENSMUSG00000037362	0.590354	0.0839594	2.81382	8.45e-05	0.000112223	up	Nov	protein_coding
ENSMUSG00000045502	0.402514	0.000187749	4.84624	8.45e-05	0.000112233	up	Niacr1	protein_coding
ENSMUSG00000031089	0.858697	1.93107	-1.16918	8.54e-05	0.000113386	down	Slc6a14	protein_coding
ENSMUSG00000035298	0.107337	0.643688	-2.58421	8.74e-05	0.00011587	down	Klhl35	protein_coding
ENSMUSG00000029830	0.483017	1.34335	-1.47569	8.79e-05	0.000116471	down	Svopl	protein_coding
ENSMUSG00000024459	0.75136	1.76315	-1.23058	9.26e-05	0.00012211	down	H2-M5	protein_coding
ENSMUSG00000031258	0.18784	0.811607	-2.11128	9.37e-05	0.000123419	down	Xkrx	protein_coding
ENSMUSG00000015452	0.644023	1.59523	-1.30858	9.58e-05	0.000125887	down	Ager	protein_coding
ENSMUSG00000053388	0.644023	1.59523	-1.30858	9.58e-05	0.000125887	down	Trim50	protein_coding
ENSMUSG00000032691	1.63689	0.671675	1.28512	9.75e-05	0.000128093	up	Nlrp3	protein_coding
ENSMUSG00000022053	0.0134171	0.39181	-4.86801	0.000103873	0.000135869	down	Ebf2	protein_coding
ENSMUSG00000022286	0.0134171	0.39181	-4.86801	0.000103873	0.000135869	down	Grhl2	protein_coding
ENSMUSG00000039543	1.10021	2.2669	-1.04295	0.000104044	0.000136069	down	Ttc18	protein_coding
ENSMUSG00000020310	0.0536685	0.503756	-3.23058	0.000104908	0.000137036	down	Madcam1	protein_coding
ENSMUSG00000022229	0.0536685	0.503756	-3.23058	0.000104908	0.000137036	down	Atp12a	protein_coding
ENSMUSG00000022659	0.509851	0.0559729	3.18728	0.000104871	0.000137036	up	Gcsam	protein_coding
ENSMUSG00000069515	1.71739	0.727648	1.23891	0.000105016	0.000137153	up	Lyz1	protein_coding
ENSMUSG00000047143	0.295177	1.00751	-1.77115	0.000107547	0.000140171	down	Dmrta2	protein_coding
ENSMUSG00000074899	0.295177	1.00751	-1.77115	0.000107547	0.000140171	down	Sptbn5	protein_coding
ENSMUSG00000030745	1.44905	0.559729	1.37231	0.000115136	0.000149274	up	Il21r	protein_coding
ENSMUSG00000035678	1.44905	0.559729	1.37231	0.000115136	0.000149274	up	Tnfsf9	protein_coding
ENSMUSG00000047501	1.44905	0.559729	1.37231	0.000115136	0.000149274	up	Cldn4	protein_coding
ENSMUSG00000034212	0.0268343	0.419797	-3.96754	0.000129509	0.000166609	down	Ankmy1	protein_coding
ENSMUSG00000073094	0.0268343	0.419797	-3.96754	0.000129509	0.000166609	down	Smim9	protein_coding
ENSMUSG00000051029	0.241508	0.895567	-1.89073	0.00013454	0.000172646	down	Serpinb1b	protein_coding
ENSMUSG00000003341	0.0805028	0.559729	-2.79762	0.000135265	0.00017343	down	Atp8b3	protein_coding
ENSMUSG00000055210	0.0805028	0.559729	-2.79762	0.000135265	0.00017343	down	Foxd2	protein_coding
ENSMUSG00000030669	0.75136	0.167919	2.16174	0.000136208	0.00017461	up	Calca	protein_coding
ENSMUSG00000026458	0.536685	1.39932	-1.38258	0.000138357	0.000177098	down	Ppfia4	protein_coding
ENSMUSG00000053469	1.61006	0.671675	1.26128	0.000139785	0.000178747	up	Tg	protein_coding
ENSMUSG00000028445	0.644023	1.56724	-1.28304	0.000140079	0.000179063	down	Enho	protein_coding
ENSMUSG00000040046	0.214674	0.839594	-1.96754	0.000147001	0.000187285	down	Tph1	protein_coding
ENSMUSG00000021336	0.37568	0.000187749	4.7467	0.000153929	0.00019572	up	Slc17a4	protein_coding
ENSMUSG00000027171	0.107337	0.615702	-2.52008	0.000154636	0.000196587	down	Prrg4	protein_coding
ENSMUSG00000042501	0.18784	0.783621	-2.06065	0.000157183	0.000199559	down	Cpa6	protein_coding
ENSMUSG00000024210	1.55639	0.643688	1.27377	0.000161011	0.000204114	up	Ip6k3	protein_coding
ENSMUSG00000079711	0.161006	0.727648	-2.17613	0.000163344	0.000206834	down	Smok4a	protein_coding
ENSMUSG00000055725	2.25408	1.11946	1.00974	0.000164326	0.000207937	up	Paqr3	protein_coding
ENSMUSG00000028172	2.01257	0.951539	1.0807	0.000166922	0.000211083	up	Tacr3	protein_coding
ENSMUSG00000027894	1.42222	0.559729	1.34534	0.000167986	0.000212218	up	Slc6a17	protein_coding
ENSMUSG00000050709	0.295177	0.979526	-1.7305	0.000171636	0.000216471	down	4932442E05Rik	protein_coding
ENSMUSG00000056553	0.617188	0.111946	2.46291	0.000184763	0.000231831	up	Ptprn2	protein_coding
ENSMUSG00000029503	0.483017	0.0559729	3.10927	0.000188987	0.000236831	up	P2rx2	protein_coding
ENSMUSG00000023132	1.36855	0.531743	1.36385	0.000191506	0.000239831	up	Gzma	protein_coding
ENSMUSG00000092216	0.0134171	0.363824	-4.76109	0.000194209	0.000242858	down	Gm19345	protein_coding
ENSMUSG00000096571	0.0134171	0.363824	-4.76109	0.000194209	0.000242858	down	1700012L04Rik	protein_coding
ENSMUSG00000032338	0.0536685	0.47577	-3.14811	0.000194305	0.000242938	down	Hcn4	protein_coding
ENSMUSG00000029915	1.58322	0.671675	1.23703	0.000199485	0.000248744	up	Clec5a	protein_coding
ENSMUSG00000098137	1.58322	0.671675	1.23703	0.000199485	0.000248744	up	Gm26919	protein_coding
ENSMUSG00000089687	0.348846	1.06349	-1.60814	0.000202139	0.00025195	down	Rab42	protein_coding
ENSMUSG00000020067	0.402514	0.0279865	3.84624	0.000206955	0.000257491	up	Mypn	protein_coding
ENSMUSG00000043282	0.402514	0.0279865	3.84624	0.000206955	0.000257491	up	Gm5531	protein_coding
ENSMUSG00000050511	0.402514	0.0279865	3.84624	0.000206955	0.000257491	up	Oprd1	protein_coding
ENSMUSG00000055926	0.402514	0.0279865	3.84624	0.000206955	0.000257491	up	Gm14137	protein_coding
ENSMUSG00000018479	0.241508	0.86758	-1.84492	0.000218979	0.000271701	down	1700125H20Rik	protein_coding
ENSMUSG00000073568	0.241508	0.86758	-1.84492	0.000218979	0.000271701	down	Arl14epl	protein_coding
ENSMUSG00000050424	0.831862	0.223892	1.89354	0.000230159	0.000284556	up	Pnma5	protein_coding
ENSMUSG00000021303	0.778194	0.195905	1.98997	0.000231441	0.000286003	up	Gng4	protein_coding
ENSMUSG00000030359	0.214674	0.811607	-1.91863	0.000242099	0.000298402	down	Pzp	protein_coding
ENSMUSG00000091089	0.214674	0.811607	-1.91863	0.000242099	0.000298402	down	A930018M24Rik	protein_coding
ENSMUSG00000007034	0.0805028	0.531743	-2.72362	0.000244101	0.000300628	down	Slc44a4	protein_coding
ENSMUSG00000009246	0.0805028	0.531743	-2.72362	0.000244101	0.000300628	down	Trpm5	protein_coding
ENSMUSG00000017195	0.0268343	0.39181	-3.86801	0.000244872	0.000301286	down	Zpbp2	protein_coding
ENSMUSG00000024391	0.0268343	0.39181	-3.86801	0.000244872	0.000301286	down	Apom	protein_coding
ENSMUSG00000042474	0.0268343	0.39181	-3.86801	0.000244872	0.000301286	down	Faim3	protein_coding
ENSMUSG00000055748	0.0268343	0.39181	-3.86801	0.000244872	0.000301286	down	Gsdmc4	protein_coding
ENSMUSG00000072718	0.0268343	0.39181	-3.86801	0.000244872	0.000301286	down	Klra10	protein_coding
ENSMUSG00000072809	1.26121	0.47577	1.40647	0.000246906	0.00030374	up	9330160F10Rik	protein_coding
ENSMUSG00000027720	0.536685	0.0839594	2.67631	0.000261038	0.00031989	up	Il2	protein_coding
ENSMUSG00000034324	0.18784	0.755634	-2.00818	0.000262371	0.000321472	down	Tmem132c	protein_coding
ENSMUSG00000024175	0.161006	0.699661	-2.11955	0.000276902	0.000337869	down	Tekt4	protein_coding
ENSMUSG00000072960	0.161006	0.699661	-2.11955	0.000276902	0.000337869	down	BC065397	protein_coding
ENSMUSG00000063234	0.348846	0.000187749	4.63979	0.000281789	0.000343389	up	Gpr84	protein_coding
ENSMUSG00000073514	0.348846	0.000187749	4.63979	0.000281789	0.000343389	up	Dok6	protein_coding
ENSMUSG00000078747	0.429348	1.17543	-1.45297	0.00028757	0.000349826	down	Gm20878	protein_coding
ENSMUSG00000006269	0.644023	1.51127	-1.23058	0.000295457	0.000358678	down	Atp6v1b1	protein_coding
ENSMUSG00000039321	0.644023	1.51127	-1.23058	0.000295457	0.000358678	down	Uts2r	protein_coding
ENSMUSG00000051480	0.966034	0.307851	1.64984	0.000308981	0.000373614	up	A130050O07Rik	protein_coding
ENSMUSG00000020059	0.912365	1.90308	-1.06065	0.00031192	0.000376869	down	Sycp3	protein_coding
ENSMUSG00000030069	0.912365	0.279865	1.70488	0.000332482	0.000399818	up	Prok2	protein_coding
ENSMUSG00000013091	0.456183	0.0559729	3.02681	0.000340028	0.000408443	up	Tmem190	protein_coding
ENSMUSG00000044757	0.456183	0.0559729	3.02681	0.000340028	0.000408443	up	Gm6430	protein_coding
ENSMUSG00000020870	0.670857	1.53926	-1.19816	0.000348343	0.000417643	down	Cdc34-ps	protein_coding
ENSMUSG00000036231	0.644023	0.139932	2.20238	0.000352765	0.000422722	up	Agr3	protein_coding
ENSMUSG00000046352	0.858697	0.251878	1.76942	0.000352856	0.000422722	up	Gjb2	protein_coding
ENSMUSG00000058755	0.858697	0.251878	1.76942	0.000352856	0.000422722	up	Osm	protein_coding
ENSMUSG00000056300	0.241508	0.839594	-1.79762	0.000354429	0.000424407	down	Gm13247	protein_coding
ENSMUSG00000024430	1.66372	0.755634	1.13866	0.000356733	0.000426937	up	Cabyr	protein_coding
ENSMUSG00000017007	0.0134171	0.335837	-4.64561	0.000365226	0.000435564	down	Rbpjl	protein_coding
ENSMUSG00000045625	0.0134171	0.335837	-4.64561	0.000365226	0.000435564	down	Pigz	protein_coding
ENSMUSG00000062282	0.0134171	0.335837	-4.64561	0.000365226	0.000435564	down	Gm10113	protein_coding
ENSMUSG00000044576	0.37568	0.0279865	3.7467	0.000381522	0.00045375	up	Gareml	protein_coding
ENSMUSG00000019874	0.966034	1.95905	-1.02001	0.000396311	0.000470288	down	Fabp7	protein_coding
ENSMUSG00000072647	0.966034	1.95905	-1.02001	0.000396311	0.000470288	down	Adam1a	protein_coding
ENSMUSG00000024922	1.52955	0.671675	1.18728	0.000401012	0.000475462	up	Ovol1	protein_coding
ENSMUSG00000057378	0.37568	1.06349	-1.50122	0.000409124	0.000484366	down	Ryr3	protein_coding
ENSMUSG00000047443	1.85156	0.895567	1.04787	0.000429911	0.000506545	up	Fam132b	protein_coding
ENSMUSG00000019787	0.18784	0.727648	-1.95374	0.000435522	0.000512761	down	Trdn	protein_coding
ENSMUSG00000020123	0.18784	0.727648	-1.95374	0.000435522	0.000512761	down	Avpr1a	protein_coding
ENSMUSG00000039578	0.18784	0.727648	-1.95374	0.000435522	0.000512761	down	Ccser1	protein_coding
ENSMUSG00000063821	0.0805028	0.503756	-2.64561	0.000438975	0.000516191	down	Dupd1	protein_coding
ENSMUSG00000021922	1.39538	0.587716	1.24747	0.000439497	0.000516725	up	Itih4	protein_coding
ENSMUSG00000089789	0.590354	1.39932	-1.24508	0.000440055	0.000517302	down	Rdh1	protein_coding
ENSMUSG00000001558	0.483017	1.2314	-1.35016	0.000446508	0.000524242	down	Klhl10	protein_coding
ENSMUSG00000028020	0.483017	1.2314	-1.35016	0.000446508	0.000524242	down	Glrb	protein_coding
ENSMUSG00000096606	0.536685	1.31536	-1.29331	0.000447603	0.000525447	down	Gm4980	protein_coding
ENSMUSG00000060284	0.509851	0.0839594	2.60231	0.000456625	0.000535053	up	Sp7	protein_coding
ENSMUSG00000063919	0.509851	0.0839594	2.60231	0.000456625	0.000535053	up	Srrm4	protein_coding
ENSMUSG00000026220	0.0268343	0.363824	-3.76109	0.000463991	0.000542521	down	Slc16a14	protein_coding
ENSMUSG00000035394	0.0268343	0.363824	-3.76109	0.000463991	0.000542521	down	Ccdc11	protein_coding
ENSMUSG00000046636	0.0268343	0.363824	-3.76109	0.000463991	0.000542521	down	Gm7729	protein_coding
ENSMUSG00000025089	1.26121	0.503756	1.32401	0.000464906	0.000543425	up	Gfra1	protein_coding
ENSMUSG00000032561	0.161006	0.671675	-2.06065	0.000466868	0.000545467	down	Acpp	protein_coding
ENSMUSG00000060240	0.724525	1.59523	-1.13865	0.000472447	0.000551649	down	Cend1	protein_coding
ENSMUSG00000026609	0.107337	0.559729	-2.38258	0.000477916	0.000557014	down	Ush2a	protein_coding
ENSMUSG00000023078	1.55639	0.699661	1.15347	0.000484728	0.00056418	up	Cxcl13	protein_coding
ENSMUSG00000032878	1.63689	0.755634	1.1152	0.000496861	0.000577335	up	Ccdc85a	protein_coding
ENSMUSG00000069917	0.885531	0.279865	1.66181	0.000516754	0.000598722	up	Hba-a2	protein_coding
ENSMUSG00000029026	0.322011	0.000187749	4.52431	0.000518616	0.000600515	up	Trp73	protein_coding
ENSMUSG00000043003	0.322011	0.000187749	4.52431	0.000518616	0.000600515	up	Rasef	protein_coding
ENSMUSG00000025082	0.617188	1.42731	-1.20952	0.000521	0.000603092	down	Vwa2	protein_coding
ENSMUSG00000019178	0.402514	1.09147	-1.43916	0.00052157	0.000603662	down	Styxl1	protein_coding
ENSMUSG00000040127	0.456183	1.17543	-1.36551	0.000540162	0.000623185	down	Sdr9c7	protein_coding
ENSMUSG00000045215	0.456183	1.17543	-1.36551	0.000540162	0.000623185	down	Asxl3	protein_coding
ENSMUSG00000073551	1.50272	0.671675	1.16174	0.000564749	0.000649508	up	Spink13	protein_coding
ENSMUSG00000046215	0.241508	0.811607	-1.74871	0.000570277	0.000655176	down	Rprml	protein_coding
ENSMUSG00000079071	0.831862	1.73516	-1.06065	0.000576431	0.00066175	down	Gm14085	protein_coding
ENSMUSG00000035383	0.617188	0.139932	2.14098	0.000588773	0.000674905	up	Pmch	protein_coding
ENSMUSG00000073530	0.670857	0.167919	1.99824	0.000608248	0.000695354	up	Pappa2	protein_coding
ENSMUSG00000024730	0.429348	0.0559729	2.93935	0.000610593	0.000697304	up	Ms4a8a	protein_coding
ENSMUSG00000032065	0.429348	0.0559729	2.93935	0.000610593	0.000697304	up	Tex12	protein_coding
ENSMUSG00000075402	0.429348	0.0559729	2.93935	0.000610593	0.000697304	up	Krt76	protein_coding
ENSMUSG00000091735	0.429348	0.0559729	2.93935	0.000610593	0.000697304	up	Gpr62	protein_coding
ENSMUSG00000052861	0.429348	1.11946	-1.38258	0.000652636	0.000742105	down	Dnah6	protein_coding
ENSMUSG00000048520	0.536685	1.28738	-1.26229	0.000655092	0.000744455	down	Fbxl13	protein_coding
ENSMUSG00000053007	1.44905	0.643688	1.17067	0.000657704	0.00074709	up	Creb5	protein_coding
ENSMUSG00000035745	0.966034	0.335837	1.52431	0.000658119	0.000747339	up	Grin3b	protein_coding
ENSMUSG00000041750	0.0536685	0.419797	-2.96754	0.000663188	0.000752202	down	Cd1d2	protein_coding
ENSMUSG00000096351	0.0536685	0.419797	-2.96754	0.000663188	0.000752202	down	Samd11	protein_coding
ENSMUSG00000020258	0.295177	0.895567	-1.60122	0.000674507	0.00076436	down	Glyctk	protein_coding
ENSMUSG00000023151	0.0134171	0.307851	-4.52008	0.000691085	0.00078141	down	Lrrc69	protein_coding
ENSMUSG00000033860	0.0134171	0.307851	-4.52008	0.000691085	0.00078141	down	Fgg	protein_coding
ENSMUSG00000040726	0.0134171	0.307851	-4.52008	0.000691085	0.00078141	down	Hesx1	protein_coding
ENSMUSG00000044216	0.0134171	0.307851	-4.52008	0.000691085	0.00078141	down	Kcnj4	protein_coding
ENSMUSG00000029337	0.348846	0.0279865	3.63979	0.000704504	0.000794195	up	Fgf5	protein_coding
ENSMUSG00000034730	0.348846	0.0279865	3.63979	0.000704504	0.000794195	up	Bai1	protein_coding
ENSMUSG00000070564	0.348846	0.0279865	3.63979	0.000704504	0.000794195	up	Ntn5	protein_coding
ENSMUSG00000078780	0.348846	0.0279865	3.63979	0.000704504	0.000794195	up	Gm5150	protein_coding
ENSMUSG00000024215	0.18784	0.699661	-1.89715	0.000718647	0.000808747	down	Spdef	protein_coding
ENSMUSG00000004961	0.912365	0.307851	1.56738	0.000728276	0.000818981	up	Syt5	protein_coding
ENSMUSG00000066407	0.912365	0.307851	1.56738	0.000728276	0.000818981	up	Gm10263	protein_coding
ENSMUSG00000058186	0.348846	0.979526	-1.4895	0.000745971	0.000836789	down	Gm13242	protein_coding
ENSMUSG00000025500	0.56352	1.31536	-1.22292	0.000779471	0.000870918	down	1600016N20Rik	protein_coding
ENSMUSG00000017002	1.04654	0.39181	1.4174	0.000783615	0.000875037	up	Slpi	protein_coding
ENSMUSG00000047108	0.0805028	0.47577	-2.56315	0.0007863	0.000877395	down	Dnajb7	protein_coding
ENSMUSG00000022768	0.402514	1.06349	-1.40169	0.000787324	0.000878281	down	Ccdc116	protein_coding
ENSMUSG00000051074	0.402514	1.06349	-1.40169	0.000787324	0.000878281	down	4930579K19Rik	protein_coding
ENSMUSG00000029074	0.268343	0.839594	-1.64561	0.000787587	0.000878447	down	Ttll10	protein_coding
ENSMUSG00000054083	0.483017	0.0839594	2.52431	0.00079571	0.000886859	up	Capn12	protein_coding
ENSMUSG00000040489	1.71739	0.839594	1.03246	0.00080786	0.000898569	up	Sox30	protein_coding
ENSMUSG00000014198	0.134171	0.587716	-2.13104	0.000826223	0.000917392	down	Zfp385c	protein_coding
ENSMUSG00000020660	0.134171	0.587716	-2.13104	0.000826223	0.000917392	down	Pomc	protein_coding
ENSMUSG00000047394	0.107337	0.531743	-2.30858	0.000834073	0.0009249	down	Odf3b	protein_coding
ENSMUSG00000051985	0.107337	0.531743	-2.30858	0.000834073	0.0009249	down	Igfn1	protein_coding
ENSMUSG00000065952	0.107337	0.531743	-2.30858	0.000834073	0.0009249	down	C330021F23Rik	protein_coding
ENSMUSG00000079494	0.107337	0.531743	-2.30858	0.000834073	0.0009249	down	Cml5	protein_coding
ENSMUSG00000038259	0.0268343	0.335837	-3.64561	0.000880964	0.000972948	down	Gdf5	protein_coding
ENSMUSG00000041782	0.0268343	0.335837	-3.64561	0.000880964	0.000972948	down	Lad1	protein_coding
ENSMUSG00000090305	0.0268343	0.335837	-3.64561	0.000880964	0.000972948	down	Gm5459	protein_coding
ENSMUSG00000066721	0.322011	0.923553	-1.52008	0.000887634	0.000979324	down	Zfp575	protein_coding
ENSMUSG00000040231	0.536685	0.111946	2.26128	0.000916405	0.00100888	up	Syngr4	protein_coding
ENSMUSG00000039264	0.590354	1.34335	-1.18618	0.000917865	0.00100991	down	Gimap3	protein_coding
ENSMUSG00000053490	0.590354	1.34335	-1.18618	0.000917865	0.00100991	down	Trim60	protein_coding
ENSMUSG00000084845	0.590354	1.34335	-1.18618	0.000917865	0.00100991	down	Tmem240	protein_coding
ENSMUSG00000099032	1.42222	0.643688	1.14371	0.000924201	0.0010163	up	Tcf24	protein_coding
ENSMUSG00000026420	0.295177	0.000187749	4.39878	0.00095987	0.00105189	up	Il24	protein_coding
ENSMUSG00000037157	0.295177	0.000187749	4.39878	0.00095987	0.00105189	up	Il22ra1	protein_coding
ENSMUSG00000068579	0.295177	0.000187749	4.39878	0.00095987	0.00105189	up	Rpl7a-ps3	protein_coding
ENSMUSG00000090665	0.295177	0.000187749	4.39878	0.00095987	0.00105189	up	Gad1-ps	protein_coding
ENSMUSG00000028845	1.20754	0.503756	1.26128	0.000972725	0.00106445	up	Tekt2	protein_coding
ENSMUSG00000053025	0.805028	1.6512	-1.0364	0.00098353	0.00107504	down	Sv2b	protein_coding
ENSMUSG00000022534	0.9392	0.335837	1.48367	0.000993492	0.001085	up	Mefv	protein_coding
ENSMUSG00000030365	0.214674	0.727648	-1.76109	0.00104413	0.00113657	down	Clec2i	protein_coding
ENSMUSG00000044921	0.214674	0.727648	-1.76109	0.00104413	0.00113657	down	Rassf9	protein_coding
ENSMUSG00000094504	0.214674	0.727648	-1.76109	0.00104413	0.00113657	down	Gm5294	protein_coding
ENSMUSG00000031022	0.295177	0.86758	-1.55542	0.00105148	0.0011436	down	BC051019	protein_coding
ENSMUSG00000041710	0.402514	0.0559729	2.84624	0.00109386	0.00118648	up	Trpc5	protein_coding
ENSMUSG00000036172	0.885531	0.307851	1.52431	0.0011085	0.00120083	up	Cd200r3	protein_coding
ENSMUSG00000029553	1.61006	0.783621	1.03888	0.00111308	0.00120545	up	Tfec	protein_coding
ENSMUSG00000075078	0.348846	0.951539	-1.44768	0.00113889	0.00123079	down	Olfr1250	protein_coding
ENSMUSG00000002565	1.0197	0.39181	1.37992	0.00115992	0.00125104	up	Scin	protein_coding
ENSMUSG00000078117	1.23438	0.531743	1.21498	0.00120278	0.0012938	up	Gm16485	protein_coding
ENSMUSG00000024306	0.0536685	0.39181	-2.86801	0.00122107	0.00131108	down	Ccdc178	protein_coding
ENSMUSG00000048304	0.0536685	0.39181	-2.86801	0.00122107	0.00131108	down	Slitrk3	protein_coding
ENSMUSG00000055865	0.0536685	0.39181	-2.86801	0.00122107	0.00131108	down	Fam19a3	protein_coding
ENSMUSG00000028435	0.831862	0.279865	1.57162	0.0012269	0.00131568	up	Aqp3	protein_coding
ENSMUSG00000029082	1.31488	0.587716	1.16174	0.00125836	0.00134564	up	Bst1	protein_coding
ENSMUSG00000030399	0.322011	0.0279865	3.52431	0.00130287	0.00138857	up	Ckm	protein_coding
ENSMUSG00000043441	0.322011	0.0279865	3.52431	0.00130287	0.00138857	up	Gpr149	protein_coding
ENSMUSG00000050711	0.322011	0.0279865	3.52431	0.00130287	0.00138857	up	Scg2	protein_coding
ENSMUSG00000079424	0.322011	0.0279865	3.52431	0.00130287	0.00138857	up	Gm3259	protein_coding
ENSMUSG00000069268	0.161006	0.615702	-1.93512	0.00130346	0.00138902	down	Hist1h2bf	protein_coding
ENSMUSG00000004231	0.0134171	0.279865	-4.38258	0.00131627	0.00139837	down	Pax2	protein_coding
ENSMUSG00000030017	0.0134171	0.279865	-4.38258	0.00131627	0.00139837	down	Reg3g	protein_coding
ENSMUSG00000030235	0.0134171	0.279865	-4.38258	0.00131627	0.00139837	down	Slco1c1	protein_coding
ENSMUSG00000035852	0.0134171	0.279865	-4.38258	0.00131627	0.00139837	down	Misp	protein_coding
ENSMUSG00000038600	0.0134171	0.279865	-4.38258	0.00131627	0.00139837	down	Atp6v0a4	protein_coding
ENSMUSG00000053830	0.0134171	0.279865	-4.38258	0.00131627	0.00139837	down	Gm9923	protein_coding
ENSMUSG00000073866	0.0134171	0.279865	-4.38258	0.00131627	0.00139837	down	B430319F04Rik	protein_coding
ENSMUSG00000075267	0.0134171	0.279865	-4.38258	0.00131627	0.00139837	down	Dfnb59	protein_coding
ENSMUSG00000071636	0.778194	0.251878	1.6274	0.0013442	0.00142507	up	Rimbp3	protein_coding
ENSMUSG00000069270	0.322011	0.895567	-1.47569	0.00136425	0.00144433	down	Hist1h2ac	protein_coding
ENSMUSG00000098132	0.322011	0.895567	-1.47569	0.00136425	0.00144433	down	Rassf10	protein_coding
ENSMUSG00000010796	0.536685	1.2314	-1.19816	0.00137982	0.00145889	down	Asz1	protein_coding
ENSMUSG00000028602	0.456183	0.0839594	2.44185	0.00138062	0.00145944	up	Tnfrsf8	protein_coding
ENSMUSG00000043670	0.0805028	0.447783	-2.47569	0.00140209	0.00147954	down	Diras1	protein_coding
ENSMUSG00000063130	0.0805028	0.447783	-2.47569	0.00140209	0.00147954	down	Calml3	protein_coding
ENSMUSG00000074345	0.429348	1.06349	-1.30858	0.00144662	0.00152289	down	Tnfaip8l3	protein_coding
ENSMUSG00000066319	0.107337	0.503756	-2.23058	0.00144756	0.00152326	down	Rtp3	protein_coding
ENSMUSG00000025172	0.241508	0.755634	-1.64561	0.00144832	0.00152363	down	Ankrd2	protein_coding
ENSMUSG00000026976	0.241508	0.755634	-1.64561	0.00144832	0.00152363	down	Pax8	protein_coding
ENSMUSG00000038167	0.509851	0.111946	2.18728	0.00154727	0.00162016	up	Plekhg6	protein_coding
ENSMUSG00000025219	0.617188	0.167919	1.87795	0.00160449	0.00167548	up	Fgf8	protein_coding
ENSMUSG00000035042	1.12704	0.47577	1.2442	0.00161802	0.00168753	up	Ccl5	protein_coding
ENSMUSG00000078486	0.697691	1.4553	-1.06065	0.00161796	0.00168753	down	2310042D19Rik	protein_coding
ENSMUSG00000052087	0.295177	0.839594	-1.50811	0.00162826	0.00169729	down	Rgs14	protein_coding
ENSMUSG00000026418	0.0268343	0.307851	-3.52008	0.00167577	0.00173993	down	Tnni1	protein_coding
ENSMUSG00000031489	0.0268343	0.307851	-3.52008	0.00167577	0.00173993	down	Adrb3	protein_coding
[truncated: 787 more rows]
