# Supplementary material for: Restricting the induction of NGF in ovarian stroma engenders selective follicular activation through the mTOR signaling pathway
Source: Cell Death Dis. 2017 May 25;8(5):e2817–. doi: 10.1038/cddis.2017.168 (PMC5520698; doi:10.1038/cddis.2017.168)
Supplement: Supplementary Table S3 [file cddis2017168x4.xlsx]

## Sheet: Sheet1
Table S3. KEGG analysis of differentially expressed genes considering the polysomal RNA fraction only. The KEGG terms with the respective adjusted p-value（<0.01）are as shown below.
Map	Count1	Count2	Count3	Count4	p	adjusted p-value	Term
map04080	53	126	602	5471	5.58964e-13	1.78868e-10	Neuroactive ligand-receptor interaction
map04060	44	138	611	5459	8.84504e-08	1.41521e-05	Cytokine-cytokine receptor interaction
map03010	82	368	573	5229	2.38254e-07	2.54138e-05	Ribosome
map04610	19	52	636	5545	8.4615e-05	0.00541536	Complement and coagulation cascades
map04640	20	56	635	5541	7.16912e-05	0.00541536	Hematopoietic cell lineage
map04141	5	178	650	5419	0.000115893	0.00618096	Protein processing in endoplasmic reticulum
map03013	6	179	649	5418	0.000352683	0.0161226	RNA transport
map00562	0	66	655	5531	0.0009723	0.038892	Inositol phosphate metabolism
map04740	13	36	642	5561	0.0012005	0.0426843	Olfactory transduction
map04360	3	118	652	5479	0.00143051	0.0457765	Axon guidance
map04972	19	70	636	5527	0.00237881	0.063435	Pancreatic secretion
map04113	0	59	655	5538	0.00225243	0.063435	Meiosis - yeast
map05322	21	86	634	5511	0.00379821	0.0934943	Systemic lupus erythematosus
map04940	11	33	644	5564	0.00464701	0.106217	Type I diabetes mellitus
map00010	24	108	631	5489	0.00601078	0.106858	Glycolysis / Gluconeogenesis
map05145	3	101	652	5496	0.00581496	0.106858	Toxoplasmosis
map05034	28	132	627	5465	0.00567804	0.106858	Alcoholism
map03015	3	102	652	5495	0.00580989	0.106858	mRNA surveillance pathway
map03008	2	86	653	5511	0.0074531	0.125526	Ribosome biogenesis in eukaryotes
map04142	4	113	651	5484	0.00873955	0.127121	Lysosome
map04111	1	66	654	5531	0.00845293	0.127121	Cell cycle - yeast
map04114	3	100	652	5497	0.00840359	0.127121	Oocyte meiosis
map04070	2	81	653	5516	0.0105002	0.14599	Phosphatidylinositol signaling system
map03018	2	83	653	5514	0.0109492	0.14599	RNA degradation
map04110	5	120	650	5477	0.0118972	0.149467	Cell cycle
map05320	9	28	646	5569	0.0121442	0.149467	Autoimmune thyroid disease
map00510	0	47	655	5550	0.0132965	0.150188	N-Glycan biosynthesis
map00970	0	46	655	5551	0.0126972	0.150188	Aminoacyl-tRNA biosynthesis
map05134	14	53	641	5544	0.0136108	0.150188	Legionellosis
map05150	9	30	646	5567	0.0171287	0.182707	Staphylococcus aureus infection
map05223	1	59	654	5538	0.0182729	0.188623	Non-small cell lung cancer
map05143	7	21	648	5576	0.0223467	0.212101	African trypanosomiasis
map05215	3	85	652	5512	0.0225358	0.212101	Prostate cancer
map05033	7	21	648	5576	0.0223467	0.212101	Nicotine addiction
map04974	15	65	640	5532	0.0249934	0.223631	Protein digestion and absorption
map05416	13	54	642	5543	0.0251585	0.223631	Viral myocarditis
map05213	1	56	654	5541	0.0270909	0.2343	Endometrial cancer
map04666	3	81	652	5516	0.031336	0.247726	Fc gamma R-mediated phagocytosis
map04630	20	98	635	5499	0.0317399	0.247726	Jak-STAT signaling pathway
map05220	2	71	653	5526	0.0314939	0.247726	Chronic myeloid leukemia
map05211	2	69	653	5528	0.0303927	0.247726	Renal cell carcinoma
map04726	18	86	637	5511	0.0336337	0.251209	Serotonergic synapse
map00710	16	73	639	5524	0.0337562	0.251209	Carbon fixation in photosynthetic organisms
map05410	14	62	641	5535	0.0352181	0.255114	Hypertrophic cardiomyopathy (HCM)
map05321	10	40	645	5557	0.0358754	0.255114	Inflammatory bowel disease (IBD)
map05144	9	34	646	5563	0.0397388	0.26938	Malaria
map04622	1	53	654	5544	0.040407	0.26938	RIG-I-like receptor signaling pathway
map03050	1	53	654	5544	0.040407	0.26938	Proteasome
map05100	3	77	652	5520	0.0433926	0.274108	Bacterial invasion of epithelial cells
map05212	2	65	653	5532	0.0430377	0.274108	Pancreatic cancer
map04710	0	32	655	5565	0.043686	0.274108	Circadian rhythm
map05332	8	28	647	5569	0.0481114	0.288674	Graft-versus-host disease
map00591	6	20	649	5577	0.0480379	0.288674	Linoleic acid metabolism
map04120	11	171	644	5426	0.0487138	0.288674	Ubiquitin mediated proteolysis
map05200	23	295	632	5302	0.0594153	0.330262	Pathways in cancer
map05161	7	125	648	5472	0.0598601	0.330262	Hepatitis B
map00310	1	47	654	5550	0.0568038	0.330262	Lysine degradation
map03460	1	49	654	5548	0.0586724	0.330262	Fanconi anemia pathway
map04130	0	30	655	5567	0.0678576	0.368041	SNARE interactions in vesicular transport
map04668	17	91	638	5506	0.0800612	0.400102	TNF signaling pathway
map01100	111	1111	544	4486	0.0768361	0.400102	Metabolic pathways
map04146	4	82	651	5515	0.0769704	0.400102	Peroxisome
map00140	7	27	648	5570	0.0818016	0.400102	Steroid hormone biosynthesis
map04914	4	85	651	5512	0.0783576	0.400102	Progesterone-mediated oocyte maturation
map03420	1	43	654	5554	0.0825211	0.400102	Nucleotide excision repair
map04520	3	70	652	5527	0.0822464	0.400102	Adherens junction
map05221	2	56	653	5541	0.0848966	0.405476	Acute myeloid leukemia
map04062	24	143	631	5454	0.0965183	0.454204	Chemokine signaling pathway
map03440	0	25	655	5572	0.102907	0.471181	Homologous recombination
map04510	14	191	641	5406	0.103071	0.471181	Focal adhesion
map04310	8	123	647	5474	0.112059	0.47285	Wnt signaling pathway
map04672	7	31	648	5566	0.111071	0.47285	Intestinal immune network for IgA production
map00514	0	27	655	5570	0.106566	0.47285	Other types of O-glycan biosynthesis
map04912	4	81	651	5516	0.105175	0.47285	GnRH signaling pathway
map04917	3	66	652	5531	0.112302	0.47285	Prolactin signaling pathway
map05330	7	31	648	5566	0.111071	0.47285	Allograft rejection
map04975	6	23	649	5574	0.116066	0.482353	Fat digestion and absorption
map05310	3	9	652	5588	0.123161	0.492645	Asthma
map04723	14	77	641	5520	0.121792	0.492645	Retrograde endocannabinoid signaling
map04950	3	9	652	5588	0.123161	0.492645	Maturity onset diabetes of the young
map04621	10	48	645	5549	0.125643	0.496367	NOD-like receptor signaling pathway
map00601	4	15	651	5582	0.130385	0.50882	Glycosphingolipid biosynthesis - lacto and neolacto series
map00590	10	50	645	5547	0.133565	0.514949	Arachidonic acid metabolism
map05414	13	69	642	5528	0.142363	0.529723	Dilated cardiomyopathy
map05152	10	143	645	5454	0.139503	0.529723	Tuberculosis
map05132	13	69	642	5528	0.142363	0.529723	Salmonella infection
map05214	3	63	652	5534	0.153696	0.558896	Glioma
map05210	3	63	652	5534	0.153696	0.558896	Colorectal cancer
map05412	11	57	644	5540	0.158357	0.569373	Arrhythmogenic right ventricular cardiomyopathy (ARVC)
map00564	5	83	650	5514	0.161551	0.569517	Glycerophospholipid metabolism
map00350	6	28	649	5569	0.161956	0.569517	Tyrosine metabolism
map00051	1	34	654	5563	0.172454	0.580898	Fructose and mannose metabolism
map00680	1	34	654	5563	0.172454	0.580898	Methane metabolism
map05219	1	34	654	5563	0.172454	0.580898	Bladder cancer
map05323	11	60	644	5537	0.170443	0.580898	Rheumatoid arthritis
map04722	8	113	647	5484	0.179085	0.59695	Neurotrophin signaling pathway
map04514	18	109	637	5488	0.185508	0.611986	Cell adhesion molecules (CAMs)
map05164	22	137	633	5460	0.187615	0.612619	Influenza A
map00512	5	22	650	5575	0.195808	0.632916	Mucin type O-Glycan biosynthesis
map00633	1	1	654	5596	0.198572	0.63543	Nitrotoluene degradation
map00430	2	6	653	5591	0.201124	0.637224	Taurine and hypotaurine metabolism
map04910	10	133	645	5464	0.212307	0.659596	Insulin signaling pathway
map05222	5	81	650	5516	0.211689	0.659596	Small cell lung cancer
map04662	4	65	651	5532	0.239542	0.683702	B cell receptor signaling pathway
map04150	4	65	651	5532	0.239542	0.683702	mTOR signaling pathway
map04011	0	17	655	5580	0.246312	0.683702	MAPK signaling pathway - yeast
map00511	0	18	655	5579	0.247727	0.683702	Other glycan degradation
map04391	4	67	651	5530	0.240454	0.683702	Hippo signaling pathway - fly
map00410	5	25	650	5572	0.235998	0.683702	beta-Alanine metabolism
map03030	1	32	654	5565	0.250259	0.683702	DNA replication
map04727	11	64	644	5533	0.25135	0.683702	GABAergic synapse
map04614	3	13	652	5584	0.23121	0.683702	Renin-angiotensin system
map00280	2	46	653	5551	0.231676	0.683702	Valine, leucine and isoleucine degradation
map01210	0	17	655	5580	0.246312	0.683702	2-Oxocarboxylic acid metabolism
map00534	0	19	655	5578	0.252115	0.683702	Glycosaminoglycan biosynthesis - heparan sulfate / heparin
map04064	14	83	641	5514	0.238891	0.683702	NF-kappa B signaling pathway
map03022	2	44	653	5553	0.228102	0.683702	Basal transcription factors
map04712	2	7	653	5590	0.241609	0.683702	Circadian rhythm - plant
map00670	0	20	655	5577	0.259189	0.691169	One carbon pool by folate
map03430	0	20	655	5577	0.259189	0.691169	Mismatch repair
map04144	18	207	637	5390	0.266547	0.704917	Endocytosis
map05140	3	55	652	5542	0.277256	0.723999	Leishmaniasis
map04973	6	32	649	5565	0.282812	0.723999	Carbohydrate digestion and absorption
map00903	1	2	654	5595	0.282562	0.723999	Limonene and pinene degradation
map01220	1	2	654	5595	0.282562	0.723999	Degradation of aromatic compounds
map05016	16	183	639	5414	0.290296	0.73726	Huntington's disease
map04742	4	20	651	5577	0.308931	0.772326	Taste transduction
map00592	4	20	651	5577	0.308931	0.772326	alpha-Linolenic acid metabolism
map05120	4	61	651	5536	0.312239	0.774546	Epithelial cell signaling in Helicobacter pylori infection
map02010	2	42	653	5555	0.317711	0.782057	ABC transporters
map05032	10	61	645	5536	0.326656	0.785939	Morphine addiction
map04915	7	94	648	5503	0.323683	0.785939	Estrogen signaling pathway
map04966	4	21	651	5576	0.32548	0.785939	Collecting duct acid secretion
map03040	15	173	640	5424	0.331987	0.792804	Spliceosome
map00232	1	3	654	5594	0.357761	0.814175	Caffeine metabolism
map00524	1	3	654	5594	0.357761	0.814175	Butirosin and neomycin biosynthesis
map03020	1	29	654	5568	0.362531	0.814175	RNA polymerase
map00965	1	3	654	5594	0.357761	0.814175	Betalain biosynthesis
map04020	20	135	635	5462	0.350821	0.814175	Calcium signaling pathway
map00020	1	28	654	5569	0.358037	0.814175	Citrate cycle (TCA cycle)
map05203	18	195	637	5402	0.363834	0.814175	Viral carcinogenesis
map03060	1	29	654	5568	0.362531	0.814175	Protein export
map00053	2	10	653	5587	0.362924	0.814175	Ascorbate and aldarate metabolism
map05130	8	47	647	5550	0.371277	0.82506	Pathogenic Escherichia coli infection
map04012	6	81	649	5516	0.375853	0.829469	ErbB signaling pathway
map05020	5	28	650	5569	0.385594	0.84206	Prion diseases
map02020	0	14	655	5583	0.386821	0.84206	Two-component system
map00604	0	15	655	5582	0.392301	0.848218	Glycosphingolipid biosynthesis - ganglio series
map04013	0	16	655	5581	0.401036	0.856037	MAPK signaling pathway - fly
map00240	7	90	648	5507	0.401268	0.856037	Pyrimidine metabolism
map00500	5	30	650	5567	0.407533	0.857963	Starch and sucrose metabolism
map04720	4	59	651	5538	0.405723	0.857963	Long-term potentiation
map00625	1	4	654	5593	0.425089	0.878678	Chloroalkane and chloroalkene degradation
map00513	2	35	653	5562	0.425389	0.878678	Various types of N-glycan biosynthesis
map03320	9	59	646	5538	0.42561	0.878678	PPAR signaling pathway
map01200	20	141	635	5456	0.432676	0.88754	Carbon metabolism
map04530	14	98	641	5499	0.438179	0.893104	Tight junction
map04911	10	68	645	5529	0.457532	0.918485	Insulin secretion
map04964	3	17	652	5580	0.459242	0.918485	Proximal tubule bicarbonate reclamation
map05030	6	38	649	5559	0.45731	0.918485	Cocaine addiction
map00061	1	5	654	5592	0.485369	0.935651	Fatty acid biosynthesis
map04744	3	18	652	5579	0.477647	0.935651	Phototransduction
map04977	3	18	652	5579	0.477647	0.935651	Vitamin digestion and absorption
map05014	3	44	652	5553	0.476655	0.935651	Amyotrophic lateral sclerosis (ALS)
map00930	1	5	654	5592	0.485369	0.935651	Caprolactam degradation
map00520	3	46	652	5551	0.479541	0.935651	Amino sugar and nucleotide sugar metabolism
map00860	1	24	654	5573	0.509157	0.949793	Porphyrin and chlorophyll metabolism
map04725	13	91	642	5506	0.51645	0.949793	Cholinergic synapse
map00563	1	25	654	5572	0.514182	0.949793	Glycosylphosphatidylinositol(GPI)-anchor biosynthesis
map00561	7	48	648	5549	0.510449	0.949793	Glycerolipid metabolism
map00480	4	52	651	5545	0.515998	0.949793	Glutathione metabolism
map01120	27	205	628	5392	0.513772	0.949793	Microbial metabolism in diverse environments
map04320	1	24	654	5573	0.509157	0.949793	Dorso-ventral axis formation
map04140	1	22	654	5575	0.504749	0.949793	Regulation of autophagy
map04370	4	56	651	5541	0.5217	0.953967	VEGF signaling pathway
map04971	8	56	647	5541	0.539434	0.975248	Gastric acid secretion
map04918	8	56	647	5541	0.539434	0.975248	Thyroid hormone synthesis
map04664	5	62	650	5535	0.547869	0.984934	Fc epsilon RI signaling pathway
map04540	7	79	648	5518	0.59549	0.995517	Gap junction
map05010	29	223	626	5374	0.599041	0.995517	Alzheimer's disease
map05012	14	145	641	5452	0.599211	0.995517	Parkinson's disease
map00380	5	33	650	5564	0.590938	0.995517	Tryptophan metabolism
map04978	5	34	650	5563	0.597571	0.995517	Mineral absorption
map00362	0	11	655	5586	0.618664	0.995517	Benzoate degradation
map00920	0	11	655	5586	0.618664	0.995517	Sulfur metabolism
map00072	0	9	655	5588	0.610701	0.995517	Synthesis and degradation of ketone bodies
map00830	4	28	651	5569	0.572371	0.995517	Retinol metabolism
map00627	0	10	655	5587	0.612758	0.995517	Aminobenzoate degradation
map04916	7	80	648	5517	0.596194	0.995517	Melanogenesis
map00790	0	10	655	5587	0.612758	0.995517	Folate biosynthesis
map00950	0	10	655	5587	0.612758	0.995517	Isoquinoline alkaloid biosynthesis
map00260	3	40	652	5557	0.619087	0.995517	Glycine, serine and threonine metabolism
map04115	9	63	646	5534	0.559855	0.995517	p53 signaling pathway
map04620	7	81	648	5516	0.597387	0.995517	Toll-like receptor signaling pathway
map00230	14	146	641	5451	0.59998	0.995517	Purine metabolism
map04960	2	34	653	5563	0.580453	0.995517	Aldosterone-regulated sodium reabsorption
map01230	16	119	639	5478	0.569919	0.995517	Biosynthesis of amino acids
map04122	0	9	655	5588	0.610701	0.995517	Sulfur relay system
map05133	9	65	646	5532	0.568754	0.995517	Pertussis
map04660	9	96	646	5501	0.630467	0.995944	T cell receptor signaling pathway
map04724	9	98	646	5499	0.631802	0.995944	Glutamatergic synapse
map03450	0	12	655	5585	0.627591	0.995944	Non-homologous end-joining
map04962	3	43	652	5554	0.625372	0.995944	Vasopressin-regulated water reabsorption
map00740	2	11	653	5586	0.638841	0.997215	Riboflavin metabolism
map00620	6	43	649	5554	0.638727	0.997215	Pyruvate metabolism
map04913	6	45	649	5552	0.65079	0.997976	Ovarian steroidogenesis
map05204	6	45	649	5552	0.65079	0.997976	Chemical carcinogenesis
map01110	34	319	621	5278	0.654922	0.997976	Biosynthesis of secondary metabolites
map04330	4	49	651	5548	0.652802	0.997976	Notch signaling pathway
map03410	4	48	651	5549	0.6523	0.997976	Base excision repair
map00983	3	30	652	5567	1	1	Drug metabolism - other enzymes
map04210	7	77	648	5520	0.718445	1	Apoptosis
map00643	0	3	655	5594	1	1	Styrene degradation
map04151	32	299	623	5298	0.71204	1	PI3K-Akt signaling pathway
map00785	0	3	655	5594	1	1	Lipoic acid metabolism
map04010	23	218	632	5379	0.747278	1	MAPK signaling pathway
map00250	3	29	652	5568	1	1	Alanine, aspartate and glutamate metabolism
map00760	3	23	652	5574	0.749217	1	Nicotinate and nicotinamide metabolism
map00944	0	1	655	5596	1	1	Flavone and flavonol biosynthesis
map05142	11	93	644	5504	1	1	Chagas disease (American trypanosomiasis)
map04390	16	130	639	5467	0.785304	1	Hippo signaling pathway
map04745	3	25	652	5572	1	1	Phototransduction - fly
map00040	2	20	653	5577	1	1	Pentose and glucuronate interconversions
map04670	10	100	645	5497	0.753897	1	Leukocyte transendothelial migration
map04145	17	143	638	5454	0.896226	1	Phagosome
map00980	5	46	650	5551	1	1	Metabolism of xenobiotics by cytochrome P450
map00960	0	4	655	5593	1	1	Tropane, piperidine and pyridine alkaloid biosynthesis
map00982	5	45	650	5552	1	1	Drug metabolism - cytochrome P450
map04976	6	58	649	5539	1	1	Bile secretion
map04970	8	61	647	5536	0.693512	1	Salivary secretion
map00532	1	18	654	5579	0.713568	1	Glycosaminoglycan biosynthesis - chondroitin sulfate / dermatan sulfate
map00533	1	13	654	5584	1	1	Glycosaminoglycan biosynthesis - keratan sulfate
map04380	12	114	643	5483	0.88295	1	Osteoclast differentiation
map00901	0	1	655	5596	1	1	Indole alkaloid biosynthesis
map05205	24	195	631	5402	0.821981	1	Proteoglycans in cancer
map04728	12	114	643	5483	0.88295	1	Dopaminergic synapse
map04721	5	51	650	5546	1	1	Synaptic vesicle cycle
map04112	0	3	655	5594	1	1	Cell cycle - Caulobacter
map00364	0	1	655	5596	1	1	Fluorobenzoate degradation
map00361	0	1	655	5596	1	1	Chlorocyclohexane and chlorobenzene degradation
map00360	1	17	654	5580	1	1	Phenylalanine metabolism
map05168	21	169	634	5428	0.809484	1	Herpes simplex infection
map05169	20	193	635	5404	0.732255	1	Epstein-Barr virus infection
map00565	3	36	652	5561	0.793399	1	Ether lipid metabolism
map05160	12	108	643	5489	1	1	Hepatitis C
map05162	14	116	641	5481	0.88484	1	Measles
map05166	26	230	629	5367	1	1	HTLV-I infection
map04623	4	41	651	5556	1	1	Cytosolic DNA-sensing pathway
map04270	11	95	644	5502	1	1	Vascular smooth muscle contraction
map04920	8	60	647	5537	0.689928	1	Adipocytokine signaling pathway
map00071	5	42	650	5555	1	1	Fatty acid degradation
map00909	0	2	655	5595	1	1	Sesquiterpenoid and triterpenoid biosynthesis
map00073	0	3	655	5594	1	1	Cutin, suberine and wax biosynthesis
map00100	1	16	654	5581	1	1	Steroid biosynthesis
map04612	6	64	649	5533	0.843474	1	Antigen processing and presentation
map00052	3	30	652	5567	1	1	Galactose metabolism
map00523	0	2	655	5595	1	1	Polyketide sugar unit biosynthesis
map00300	0	4	655	5593	1	1	Lysine biosynthesis
map00900	2	22	653	5575	1	1	Terpenoid backbone biosynthesis
map00640	3	33	652	5564	1	1	Propanoate metabolism
map00290	0	2	655	5595	1	1	Valine, leucine and isoleucine biosynthesis
map00791	0	1	655	5596	1	1	Atrazine degradation
map05340	4	30	651	5567	0.776856	1	Primary immunodeficiency
map00281	0	2	655	5595	1	1	Geraniol degradation
map01055	0	2	655	5595	1	1	Biosynthesis of vancomycin group antibiotics
map04350	6	62	649	5535	0.842047	1	TGF-beta signaling pathway
map00340	2	21	653	5576	1	1	Histidine metabolism
map00460	0	4	655	5593	1	1	Cyanoamino acid metabolism
map00730	0	5	655	5592	1	1	Thiamine metabolism
map00940	0	2	655	5595	1	1	Phenylpropanoid biosynthesis
map01051	0	3	655	5594	1	1	Biosynthesis of ansamycins
map05202	16	137	639	5460	1	1	Transcriptional misregulation in cancer
map03070	0	4	655	5593	1	1	Bacterial secretion system
map04626	1	17	654	5580	1	1	Plant-pathogen interaction
map00650	2	25	653	5572	1	1	Butanoate metabolism
map05216	2	29	653	5568	0.766333	1	Thyroid cancer
map05217	5	44	650	5553	1	1	Basal cell carcinoma
map04730	7	51	648	5546	0.665235	1	Long-term depression
map05218	7	58	648	5539	0.83992	1	Melanoma
map04066	20	156	635	5441	0.707392	1	HIF-1 signaling pathway
map00450	1	16	654	5581	1	1	Selenocompound metabolism
map00400	0	3	655	5594	1	1	Phenylalanine, tyrosine and tryptophan biosynthesis
map04340	4	39	651	5558	1	1	Hedgehog signaling pathway
map00780	0	3	655	5594	1	1	Biotin metabolism
map04930	4	35	651	5562	1	1	Type II diabetes mellitus
map04512	9	77	646	5520	1	1	ECM-receptor interaction
map00471	0	3	655	5594	1	1	D-Glutamine and D-glutamate metabolism
map05110	5	54	650	5543	0.830285	1	Vibrio cholerae infection
map05146	10	91	645	5506	1	1	Amoebiasis
map00770	1	16	654	5581	1	1	Pantothenate and CoA biosynthesis
map04260	8	62	647	5535	0.697492	1	Cardiac muscle contraction
map00910	3	24	652	5573	0.757562	1	Nitrogen metabolism
map01040	2	24	653	5573	1	1	Biosynthesis of unsaturated fatty acids
map00062	2	23	653	5574	1	1	Fatty acid elongation
map00363	0	2	655	5595	1	1	Bisphenol degradation
map00120	1	14	654	5583	1	1	Primary bile acid biosynthesis
map00330	6	51	649	5546	1	1	Arginine and proline metabolism
map00440	0	6	655	5591	1	1	Phosphonate and phosphinate metabolism
map00130	0	8	655	5589	1	1	Ubiquinone and other terpenoid-quinone biosynthesis
map00720	1	16	654	5581	1	1	Carbon fixation pathways in prokaryotes
map00030	2	27	653	5570	0.762984	1	Pentose phosphate pathway
map00521	1	8	654	5589	1	1	Streptomycin biosynthesis
map00626	0	1	655	5596	1	1	Naphthalene degradation
map00630	2	24	653	5573	1	1	Glyoxylate and dicarboxylate metabolism
map04711	0	8	655	5589	1	1	Circadian rhythm - fly
map04713	8	83	647	5514	0.730713	1	Circadian entrainment
map04650	8	79	647	5518	0.860014	1	Natural killer cell mediated cytotoxicity
map04810	19	178	636	5419	0.813004	1	Regulation of actin cytoskeleton
map04961	4	40	651	5557	1	1	Endocrine and other factor-regulated calcium reabsorption
map00908	0	1	655	5596	1	1	Zeatin biosynthesis
map00531	2	16	653	5581	0.7126	1	Glycosaminoglycan degradation
map00603	1	9	654	5588	1	1	Glycosphingolipid biosynthesis - globo series
map00190	15	139	640	5458	0.893958	1	Oxidative phosphorylation
map05131	5	57	650	5540	0.678275	1	Shigellosis
map00750	1	10	654	5587	1	1	Vitamin B6 metabolism
map00270	3	32	652	5565	1	1	Cysteine and methionine metabolism
map00624	0	1	655	5596	1	1	Polycyclic aromatic hydrocarbon degradation
map05031	7	51	648	5546	0.665235	1	Amphetamine addiction
map00623	0	1	655	5596	1	1	Toluene degradation
map00600	4	41	651	5556	1	1	Sphingolipid metabolism
